# Supplementary material for: Evolutionary and Structural Features of the C2, V3 and C3 Envelope Regions Underlying the Differences in HIV-1 and HIV-2 Biology and Infection
Source: PLoS One. 2011 Jan 20;6(1):e14548. doi: 10.1371/journal.pone.0014548 (PMC3024314; doi:10.1371/journal.pone.0014548)
Supplement: Alignment S1 — Alignment of HIV-1 reference sequences used as a Control for the Portuguese HIV-1 dataset. Each sequence is identified by the corresponding GenBank accession number. (0.04 MB TXT) [file pone.0014548.s010.txt]

>UK03455
CTGCTGTTAAATGGCAGTCTAGCAGAAGAAGAGGTAGTAATTAGATCTGTCAATTTCACGGACAATGCTAAAACCATAAT
AGTACAGCTGAACACATCTGTAGAAATTAATTGTACAAGACCCAACAACAATACAAGAAAAAGAATCCAGAGAGGACCAG
GGAGAGCATTTGTTACAATAGGA---AAAATAGGAAATATGAGACAAGCACATTGTAACATTAGTAGAGCAAAATGGAAT
AACACTTTAAAACAGATAGCTAGCAAATTAAGAGAACAATTTGGAAATAATACAATAATCTTTAAGCAATCCTCAGGAGG
GGACCCAGAAATTGTAACGCACAGTTTTAATTGTGGAGGGGAATTTTTC
>AM000055
CTGCTGTTAAATGGCAGTCTAGCAGAAGGAAAAGTCATGATTAGATCTGAAAATATCACAAACAATGCTAAAACCATAAT
AGTACAGCTTAACGAGACTGTAAACATTACTTGTCTCAGATTCAACAACAATACAAGAAAAAGTGTACGTATAGGACCAG
GACAAGTATTTTATGCAACAGGAGGCATAATAGGGGATATAAGAAAAGCCTTCTGTATAGTCAATGCAACAGAATGGGAT
ACAACTATAAGCAGGGTGAGGGAACAATTACGAGCACACTTCCCAAATAAAACAATAGTTTTTGCTAACTCCACAGGAGG
GGACCTAGAAATTACAACACATACTTTTAATTGTGGAGGAGAATTTTTT
>AM000053
CTGCTGTTAAATGGCAGTTTAGCAGAAGGAGGAATAAAGATTAGATCTGCAAATATCTCATACAATGCCAAAAACATAAT
AGTACAGCTTGACATACCTGTAAAAATTAATTGTAGTAGGCCCAACAACAATACAAGAACAAGTGTGCGTATAGGACCAG
GGCAAACATTTTATGCAACAGGTGATATAATAGGGAATATAAGACAAGCACACTGCAACCTTAGTAGAACAGCATGGAAC
GATACTTTATACAATGTATCTAAAGCCTTAAGAGAACACTTCCCAAATAAAACAATAATCTTTAATAAATCATCAGGAGG
GGACCTAGAAGTGACACAACATATGTTTATTTGTGGAGGAGAATTTTTC
>AM000054
CTGCTGCTAAATGGCAGTCTAGCAAAAGAAACAGTAATAATTAGAACTGAAAATATTTCAGACAATGGCAAAAACATAAT
AGTACAGTTTGTTGATCCTGTAAGAATTAATTGTATCAGACCCAACAACAATACAAGAACAAGTGTACGTATAGGACCAG
GACAAACATTTTAT---ACAAGTGATATAATAGGGGATATAAGACAAGCCTACTGCGAAGTCAATAAAACACAATGGAAC
ATGACTTTACAAAAGGTAGCTGACCAATTAAGAAAATTCTTCCCGAACAAAACAATAAACTTTAATCAAACCTCAGGAGG
GGACTTAGAAGTTACAACACATATTTTTAATTGTAGAGGAGAATTTTTC
>AY521629
CTGCTGTTGAATGGCAGTCTAGCGGAAGAAGAGGTAATGATTAGATCTGAAAATCTCACAAACAATGCCAAAACCATAAT
AGTACAGCTTGTTAATCCTGTGCAAATTAGTTGTACCAGACCCAACAACAATACAAGAACAAGTGTACGCATAGGACCAG
GACAAGCATTCTATGCAACAGGTGACATAATAGGGGATATAAGGCAAGCACATTGTAATGTCAGTAGAGAAAATTGGACT
GAGACTTTACAACAGGTAGCTAAACAATTAAAAAGACACTTTAAC---AAAACAATAATCTTTACTGGGTCCTCAGGAGG
AGATTTAGAAATTACAACACATAGCTTTAATTGTGGAGGAGAATTTTTC
>AY521631
CTGCTGTTGAATGGCAGTCTAGCAGAAGGAAAGGTAATGATTAGATCTGAAAATCTCACAAACAATGCCAAAACCATAAT
AGTACAGCTTGATGAGCCTGTATACATTAATTGTACCAGACCCAACAACAATACAAGGAAAAGTGTACATATAGGACCAG
GACAGGCATTCTATGCAACAGGAGACATAATAGGGGATATAAGACAAGCACATTGTAATGTCAGTAGAGAAGATTGGAAT
AAAACTTTATATAAGGTGGTTGAACAATTAAGAAAGCACTTTAACAACAGAACAATAAACTTTACTGCACCCTCAGGAGG
GGATTTAGAAATTACAACACATAGCTTTAATTGTGGAGGAGAATTTTTC
>AY521630
CTGTTGTTGAATGGCAGTCTAGCGGAAGAAGAGGTAATGATTAGATCTGAAAATCTCACAAACAATGCCAAAACCATAAT
AGTACAGCTTGTTACTCCTGTACAAATTAATTGTACCAGACCCAACAACAATACAAGAACAAGTGTACGCATAGGACCAG
GACAAGCATTCTATGCAACAGGTGACATAATAGGGAAGATAAGACAAGCACATTGTACTGTCAGAAGAGCACAATGGAAT
ACCACTTTACAACAGGTAGCTGACCAATTAAGAAAACACTTTAAC---AAAACAATAAACTTTACTAGGCCCTCAGGAGG
AGATTTAGAAATTACAACACATAGCTTTAATTGTGGAGGAGAATTTTTC
>DQ207944
CTACTGTTAAATGGCAGTCTAGCAGAGAAAAAGGTAATGATTAGATCTAAAAATATCACAGACAATGGCAAAATCATAAT
AGTACAGCTTAATAAGCCTGTAAACATCACTTGTATCAGACCTGGCAACAATATAAGAACAAGTATACGTATAGGACCAG
GACAAACCTTCTATGGAACAGGTGATGTAATAGGGGATATAAGAAAAGCATATTGTAATGTCAACAGAACAGAATGGAAT
AACACTTTACAAAAGATAAGTATACAATTAAGAAACTACTTTAATAACAAAACAATAATCTTTAGGAACTCCTCAGGAGG
GGATTTAGAAGTTACAACACATAGTTTCAATTGTGGAGGAGAATTTTTC
>AF457052
CTACTATTAAATGGCAGTTTAGCGGAAAAAAGGGTAATGATTAGATCTGCAAATATCACAGACAATACCAAAAACATAAT
AGTACAACTTAAGGATCCTGTAGAAATTAATTGTACCAGACCTAACAACAATACAAGAAGAGGTGTACATATAGGGCTAG
GGAGAAGATTCTATACAACA---CAGGTAGTAGGGGATATAAGACAAGCATATTGTAATGTCAGTAAATCAAAATGGGAT
GATACTTTGAAAAAAGTAGTTTACCAATTAAGAAAATACTTTAAC---AAAACAATAATCTTTAACTCCTCCTCAGGAGG
GGATGTAGAAATTACAACACATATGTTTACTTGTGGAGGAGAGTTTTTC
>AF457066
CTACTGTTAAATGGCAGTCTAGCAGAAGAAAAGGTAAAAATCAGAACTGAAAATATCACAAACAATGCCAAAACTATAAT
AGTACAACTTGTCGAGCCTGTGAGAATTAATTGTACTAGACCTAATAACAATACAAGAGAGAGTGTGCGTATAGGGCCAG
GACAAGCATTCTTTGCAACAGGTGACATAATAGGGGATATAAGACAAGCACATTGTAATGTCAGTAGATCACAATGGAAT
AAGACTTTACAACAGGTAGCTGAACAATTAAGAGAACACTTTAAAAACAAAACAATAATATTTAACAGTTCCTCAGGAGG
GGATCTAGAAATCACAACACATAGTTTCAATTGTGGAGGAGAATTTTTC
>AF457080
CTGTTGTTAAATGGCAGTTTAGCAGAACAAGAGATAGCAATTAGATCTGAAAATATCACAGACAATGCCAAAACTATAAT
AGTACAACTTGTCAATCCTGTGAGAATTAATTGCACCAGGCCTAACAACAATACAAGAAGAGATATAGGTATAGGACCAG
GACAAACATTCTATGCAGCAGGTGCCATAATAGGAGATATAAGACAAGCATATTGTAATGTCAGTAGAGCAGCATGGAAT
AAAACTTTACAAGAGGTAGCTAAACAATTAAGACAAGAATTTAATAACAAAACAATAAGATTTGCTAACCACTCAGGAGG
AGATCTAGAAATCACAACACATAGTTTTAATTGTGGAGGAGAATTTTTC
>AF457089
CTGCTGTTAAATGGCAGTCTAGCAAAAAATAATGTAACTATTAGATCTGCAAATATCTCAGACAATGCTAAAATCATAAT
AATACAACTTAATACGCCTGTAACAATTAATTGTACCAGACCTAACAACAATACAAGAAAAAGTGTACGTATAGGACCAG
GACAAGCATTCTATACAACAGAT---ATAATAGGGGATATAAGACAAGCACATTGTAATGTCAGTAAATCAGAATGGAAT
AAAACTTTACAACAGATAGTTATACAATTAAGAAAGCACTGGAAC---AAAACAATAAACTTTACTGAACCCTCAGGAGG
GGATTTAGAAATTACAACACATAGTTTTAATTGTGGAGGAGAATTTTTT
>EF545108
CTGCTGTTAAATGGCAGTCTAGCAGAGGGAAATGTAACGATTAGATCTGAAAATATCACAGACAATACCAAAACCATAAT
AGTACAGCTTAGTAAGCCTGTAAACATTACTTGTATCAGACCTGGCAACAATACAAGAACAAGTATACGTATAGGACCAG
GACAAACATTCTATGCAACAGGTGATATAATAGGGGACACAAGAAAAGCACATTGTAATGTCAGTAGAACAGAATGGGGA
AACGCTACAGAAGAGATACGTAAACAATTACAAACTTACTTTCCAAACAAAACAATAAGCTTTAAGAACTCCTCAGGAGG
AGATTTAGAAATTACAACACATAGTTTTAATTGTGGAGGAGAATTTTTC
>AY713406
CTGCTGTTAAATGGCAGCCTAGCAGAAAGAAATGTAACAATTAGATCTGAAAATATCACAAACAATGCCAAAACCATACT
AGTACAACTTGTCAAGCCTGTGAGAATTAATTGTACCAGACCTTATAACAATACATTCAGAAGGGTACGTATAGGACCAG
GACAATCATTCCATGCATCAGATAACATAGTAGGGGATATAAGAAAAGCACATTGTAATGTTAGTAGATCAGAATGGAAT
GAAACTTTACAACAGGTAGTTACTCAATTAAGAGGGTACTTTGGGAACAAGACAATAGTCTTTACTAAGCCCTCAGGAGG
GGATCTAGAAATCATAACACATAGTTTTAATTGTAGAGGAGAATTTTTC
>AF069673
CTGCTGTTAAATGGCAGTTTAGCAGAAACAGAGGTAATGATTAGAGCTGAGAATATCACAAACAATATCAAAAACATAAT
AGTACAATTTAACAAGTCTGTAGAAATTATTTGTATCAGACCTAACAACAATACAAGAAAAAGTATACGTATAGGACCAG
GACAAGCATTCTATGCAACAGGAGACATAATAGGGGATATAAGACAAGCATATTGTGATGTCAATAGAACAGAATGGAAT
GAAGCTTTACAAAAGGTAGTCAACCAATTAAAAACACACTTTAAGAACAAAACAATAATCTTTAATAGCTCCTCAGGAGG
GGATCTAGAAATAACAACACATAGTTTTAATTGTGGAGGAGAATTTTTC
>AF107771
CTACTGTTAAATGGCAGTCTAGCAAAAGAAGAGGTAAGAATTAGATCTGAAAATATCTCAGACAATGCTAAAACCATAAT
AGTACAATTTACCAAACCTGTAGAAATTATTTGTACCAGACCTAACAACAATACAAGGAAAAGTATACGTATAGGACCAG
GACAAGCATTCTATGGAATGGGTGACATAATAGGGGATATAAGAAAAGCACATTGTAATGTCAGTAGATCAAAATGGAAT
GAAACTTTAAAAAAGGTGGCTATACAATTAAGAAAATACTGGAAC---ACAACAATAATCTTTACTAACTCCTCAGGAGG
GGATTTAGAAATTACAACACATAGTTTTAATTGTGGAGGAGAATTTTTC
>AY253305
CTGCTGTTAAATGGCAGTCTAGCAGAAGGAGAGATACAAATTAGATCTGAGAATATCACAAACAATGCCAAAAATATAAT
AGTACAATTTACCGAGCCTGTACAAATTATTTGCATCAGACCTAACAACAATACAAGAAAAAGGGTACATATAGGACCAG
GACAGACATTCTATGCAACA---GACATAATAGGGAATATAAGACAAGCATATTGTACTGTCAATAGAACAGAATGGAAT
ACAACTTTGCAAAAGGTAGGCAAACAATTAAGAGATTTATACTTTAATAACACAATAATTTTTACTAGCTCCTCAGGAGG
GGATCTAGAAATTACAACACATAGTTTTAATTGTGGGGGAGAATTTTTC
>DQ823357
CTGCTGTTAAATGGCAGTCTAGCAGAAAATGAGGTAATGATTAGATCTGAAAATATTACAGACAATGGCAAAAACATAAT
AGTACAGCTTACTGAGCCTGTAAACATCACTTGTATCAGACCTGGCAACAATACAAGAACAAGTATACGTATAGGACCAG
GACAAACCTTCTATGCAACAGGTGAAATAATAGGGAACCCAAGAAAAGCACATTGTAATGTCAGCAGAGTAGCATGGAAT
AACACTTTACAAAAGATAAGTATACAATTAAGAAAATACTTTAATAACAAAACAATAACCTTTAAGAACTCCTCAGGAGG
GGATTTAGAAGTTACAACACATAGTTTCAATTGTGGAGGAGAATTTTTC
>AB253429
CTGCTGTTAAATGGCAGTTTAGCAGAAGGAAAGGTAATGATTAGATCTGAAAATATCACAAACAATGTCAAAAACATAAT
AGTACAACTTAACGAGTCTGTAACAATTAATTGTACCAGACCTAACAATAATACAAGAAGAAGTGTACGTATAGGACCAG
GACAAACATTCTATGCAACAGGTGATATAATAGGGGATATAAGACAAGCACATTGTAATGTCAGTGGGTCACAATGGAAT
AAAACTTTACACCAGGTAGTTGAACAATTAAGAAAATATTGGAACAACAATACAATAATCTTTAATAGCTCCTCAGGAGG
GGATTTAGAAATTACAACACATAGTTTTAATTGTGCAGGAGAATTTTTC
>AF484478
TTGCTGTTAAATGGCAGTCTAGCAGAAGGAGAGGTTATGATTAGATCTGAAAATATCACAAACAATGCCAAAAACATAAT
AGTACAACTTAACAAGCCTGTAAACATTACTTGTATCAGACCTAACAACAATACAAGACAAAGTGTACGTATAGGACCAG
GACAAGCATTCTATGCAACAGGTAACATAATAGGGGATATAAGACAAGCATATTGTGATGTCAATAGAACAGAATGGAAT
AAAACTTTGCAAGAGGTAGCCTACCAATTAGGAAAACACTTTGGGAACAAAACAATAATCTTTGCTAACTCCACAGGAGG
GGATCTAGAAATAACAACACATAGTTTTAATTGTGGAGGAGAATTTTTC
>AF286238
CTGCTGCTGAATGGCAGTCTAGCAGAAGGAAAGGTAATGATTAGATCTGAAAATATTACAGACAATGCCAAAAACATAAT
AGTACAGTTTAATAAACCTGTACCAATTAATTGTACCAGACCCAACAACAATACAAGAAAAAGTATACGCTTTGGACCAG
GACAGGCCTTCTATACAAATAATAACATAATAGGGGATATAAGACAAGCACATTGTAATATCAGCATAACAGAATGGAAT
GCCACTCTAAAAAAGGTAGTTGAACAATTAAGAGAACACTTCCCTAATAAAACAATAATCTTTAATAGCTCCTCAGGAGG
GGACCTAGAAATTACAACACATAGTTTTAATTGTGGAGGAGAATTTTTC
>AF286237
CTGCTGTTGAATGGCAGTCTAGCAGAAGGAGGGATAATGATTAGATCTGAAAATATTACAAACAATGCCAAAAACATAAT
AGTTCAGTTTACTAAGCCTGTACTAATTACTTGTATCAGACCCAACAACAATACAAGAAAAAGTATACGCTTTGGACCAG
GACAAGCCTTCTAT---ACAAATGAAATAATAGGGGACATAAGACAAGCACATTGTAATATCAACAAAACATTATGGAAT
GACACTTTACAAAAGGTAGCTGAACAATTAAGAGAGAAATTCCCTAAGAAAACCATAATCTTTACTAACTCCTCAGGAGG
GGACCCAGAAATTACAACACTTAGTTTTAATTGTGCAGGAGAATTTTTC
>DQ383752
CTGCTGTTAAATGGTAGTTTAGCAGAAGAAGACATAGTAATTAGATCTGAAAATTTTACAAACAATGCTAAAATTATAAT
AGTGCAGCTGAACGAAACTGTAGAAATTAATTGTACAAGACCCAGCAACAATACAAGAAAAAGTGTACATATAGGGCCAG
GGAGAGCATTTTATGCAACAGGAGAAATAATAGGAGATATAAGACAAGCACATTGTAACATTAGTAGAGAAAAATGGAAC
AACACTTTAAGACAGCTAGCTAGAAAATTAAGGGAACAATTTAATACGACAACAGTAATCTTTAATCACTCCTCAGGAGG
GGATCCAGAAATTGTAACGCACACTTTTAATTGTGGAGGGGAATTTTTC
>AF042101
CTGCTGTTAAATGGCAGTCTAGCAGAAGGAGAGGTAATAATTAGATCTGAAAATATCACAAACAATGCTAAAACCATAAT
AGTACAGCTGAAAGATCCTGTAGAAATTAATTGTACAAGACCCAACAACAATACAAGAAAAAGTATACATATAGGACCAG
GGAGAGCATTTTATGCAACAGGAGATATAATAGGAAATATAAGGCAAGCATATTGTACCCTTAATAGAGCAAGGTGGAAT
GACACTTTAAAACAGATAGCTGAAAAATTAGGAGAACAATTTAAGAATAAAACAATAGTATTTAATCAATCCTCAGGAGG
GGACCCAGAAATTGTAATGCACAGTTTTAATTGTGGAGGGGAATTCTTT
>AY037270
CTGCTGTTAAATGGCAGTCTAGCAGAGGAAGAAATAGTAATTAAATCTGAAAATTTCACGGACAATGCTAAAACCATAAT
AGTACAGCTGAATAAATCTATATCAATTAATTGTACAAGACCCAATAACAATACAAGAAAAAGTATAAATATAGGACCAG
GGAGAGCACTTTATGCAACAGGAGAAATAATAGGAAACATAAGGCAAGCACATTGTAACATTAGTGCAACAGAATGGAAT
AACACTTTAGAACAGATAGTCACAAAATTAGGAGAACAATTTGGGGTAAATACAATAATCTTTAATCAATCCTCAGGAGG
GGACCCAGAAATTGTAATGCACAGTTTTAATTGTGGAGGGGAATTCTTC
>EF637046
CTGCTGTTAAATGGCAGCCTAGCAGAAGAGGAGATAGTAATTAGATCTAAAAATTTCACGGACAATGCTAAAATTATAAT
AGTACAACTGAATACATCTGTAGAAATTAAGTGTACAAGACCCAACAACAATACAAGAAAAAGTATACATATGGGATGGG
GGAGAGCATTTTATGCAACAGGAGAAATAATAGGAAATATAAGACAAGCACATTGTAATATTAGTGGAACAAATTGGACT
AACACTTTAAGGCAGGTAGCTCAAAAATTAGAAGAATTTAAT---AATAAAACAATAGTCTTTAGTCCATCTTCAGGAGG
GGACCCAGAAATAGCAATGCACAGTTTTAATTGTGGAGGGGAATTTTTC
>AY779553
CTGCTGTTAAATGGCAGTTTAGCAGAAGAAGAGGTAGTAATTAGATCTGCCAATTTCACGGACAATACTAAAACCATAAT
AGTACAGCTGAACGAAACTGTAGAAATTAATTGTACAAGACCCAACAACAATACAAGAAAAAGTATACATATAGCACCAG
GGAGAGCATTTTATGCAACAGGAGAAATAACAGGAGATATAAGAAAAGCACATTGTAACATTAGTAGAGCAAAATGGAAT
AACGCTTTAGAACAGATAGTGAAAAAATTAGGAGAACAATTTAAGAATAAAACAATAGTCTTTAATCAATCCTCAGGAGG
GGACCCAGAAATTGTAATGCACAGTTTTAATTGTGGAGGGGAATTTTTC
>DQ990880
CTGCTGTTGAATGGTAGTTTAGCAGACGAAGAGGTAGTAATTAGATCTAAAAATTTCACAGACAATGCTAAAATCATAAT
AGTACAGCTGAAACAATCCGTAGAAATTAATTGTACAAGACCCAACAACAATACAAGAAAAAGGATAACTATGGGACCAG
GGAGAGTATTGTATACAACAGGACAAATAGTAGGAGATATAAGAAAAGCACATTGTAACCTTAGTAGACCACAATGGGAT
GACACTCTAAGACAGGTAGTTGGAAAATTAAGAGAACAATTTGGGAACAAAACAATAATCTTTAATCAATCTGCAGGAGG
GGATCCAGAGGTTGTAATGCACATTTCTAATTGTGGAGGGGAATTTTTC
>AY561236
CTACTGCTAAATGGCAGTCTAGCAGAAGAAGAGATAGTAATTAGATCTGAGAATTTCACGGACAATGCTAAAACCATAAT
AGTACAGCTAAATGTTTCTGTAGAAATTAATTGTACAAGACCCAACAATAATACAAGAAAAGGTATACATCTAGGACCAG
GGAAAGCATTCTATGCATCAGGAGACATAGTAGGAAACATAAGACAAGCACATTGTACACTTAATAGAACAAAATGGGAG
AAAACTTTAGGACAGGTAGCTAACAAACTAAGAGAACAATATAAAAATAAAACAATAATCTTTAATCAATCCTCAGGAGG
GGACCTAGAAACTGTAATGCATAGTTTTAATTGTGGAGGGGAATTTTTC
>D10112
CTATTGTTAAATGGCAGTCTAGCAGAAAAAGAGGTAGTAATTAGATCTGAAAATTTCACAAACAATGCTAAAACCATAAT
AGTACAGCTAAAGGAACCTGTAGAAATTAATTGTACAAGACTCAACAACAATACAAGAAAAAGTATAGCTATAGGACCGG
GGAGAACAGTTTATGCAACAGACAGAATAATAGGAGATATAAGACAAGCACATTGTAACCTTAGTAGTACAAAATGGAAC
AACACTTTAAAACAGATAGTTACAAAATTAAAAGAACAATTTGGGAATAAGACAATAATCTTTAATCAATCCTCAGGAGG
GGACCCAGAAATTGTGATGCACAGTTTTAATTGTGGAGGGGAATTTTTC
>AJ271445
CTGCTGTTAAATGGCAGTCTAGCAGAAGAAAAGGTAGTAATTAGATCTGACAATTTCATGGACAATACTAAAACCATAAT
AGTACAGCTGAAAGAAGCTGTAGAAATTAATTGTACAAGACCCAACAACAATACAAGAAAAGGTATATACATAGGACCAG
GGAGAAGATTTTATACAACAGGAAGAATAATAGGAGATATAAGACAAGCACATTGTAACATTAGTAAAGAAAAATGGAAT
AATACTTTACACCAGATAGTTATAGAATTGAGGAAACAATTTAGGAATAAAACAATAGTCTTTAATCAATCCTCAGGAGG
GGACCCAGAAATTGTAATGCACAGTTTTAATTGTGGAGGGGAATTTTTC
>DQ207942
CTGCTATTAAATGGCAGTCTAGCAAAAGAAGAAGTAATAATTAGATCTGAAAATTTCACAGACAATGTTAAAACCATAAT
AGTGCAGCTGAATGAATCTGTACAAATTAATTGTACAAGACCTAACAACAATACAAGAAAAAGTATACATATAGGACCAG
GGAGAGCATTTTATGCAACAGGAGAAATAATAGGAGATATAAGACAAGCACATTGTAACCTTAGTAGTGATCAATGGAGT
AACACTTTAAAACACATAGCTACAAAATTAAGAGAACAATTTAAGAATAAAACAATAGCCTTTAACCAATCCTCAGGAGG
GGACCCAGAAATTACAATGTTCAATTTTAATTGTGGAGGGGAATTTTTC
>DQ672623
TTACTGTTAAATGGCAGTCTAGCAGAAGAAGAGGTAGTAATTAGGTCTGCAAATTTCTCGGACAATACTAAAACCATAAT
AGTACAGCTGAACAAAACTGTAATAATTAATTGTACAAGACCCGGTAACAATACAAGAAAAAGCATACATATGGGACCCG
GGAGAGCATGGTATACAACAGGAGAAATAGTAGGAAATGTAAGACAAGCACATTGTAACCTTAGTAGAACAGCCTGGAAT
GACACTCTAAAACTGGTAGTTGAAAAATTAAAAGAACAATTTCCAAAGAAAACAATAGTCTTTAATCGATCCGCAGGAGG
GGACCCGGAAATTGTAATGCACAGTTTTAATTGTGGAGGGGAGTTTTTC
>AB287363
CTGCTGTTAAATGGCAGTCTAGCAGAAAAAGAGGTAGTAATTAGATCTGAAAATTTCACGAACAATGCTAAAACCATAAT
AGTTCAGCTGAAGGACCCAGTAGAAATTAATTGTACAAGACCCGGCTACAACACAATAAAAAGGGTAGGACCAGGAAGAG
GAAGAGCAATTGTTGCAACAAAAAAGATAGAAGGAGATACAAAAAAAGCATATTGTACACTTAATAAAACACAATGGAAT
GACACTTTAAGACAGGTAGCTGAAAAATTAAGAGAACAATTTGGGAATAAAACAATAGTCTTTAATCAATCCTCAGGAGG
GGACCCAGAAATTGTAATGCATAGTTTTACTTGTGGAGGGGAATTTTTC
>DQ837381
TTACTGTTAAATGGCAGTTTAGCAGAAGAAGACATAGTAATTAGATCTGAAAATATCACGAACAATGCTAAAAACATAAT
AGTACAGCTGAATGAACTTGTAAAAATTAATTGTACAAGACCCAACAACAATACAAGAAAAAGTATACATATAGGACCAG
GGAAAGCATTTTATGCAGCGGGAGACATAATAGGAAACATAAGACAAGCACACTGTAACATCAGTAGGAAAAGCTGGACT
GACACTTTAAAAAAGATAGCTGACAAATTAAGTGAACAATTTGGGAATAAAACAATAGTCTTTAAACCCTCCTCAGGAGG
GGACCCAGAAATAGTAATGCACAGTTTTACTTGTGGAGGGGAATTCTTC
>AY423387
TTACTGTTAAATGGCAGTCTAGCAGAAGAAGATGTAGTAATTAGATCTAAAAATTTCACAGACAATACCAAAACCATAAT
AGTACAGCTGAAGGAATCTGTAGAAATTAATTGTACAAGACCCAACAACAATACAAGAAAAAGTATACATATAGGACCAG
GGAGAGCATTTTATGCAACAGGAGAAATAATAGGAGATATAAGACAAGCACATTGTAACCTTAGTAGAGCAAAATGGAAT
GACACTTTAAACCAGATAGTTGGAAAATTAAGAGAATTATATAAGAATAAAACAATAGTCTTTAATTCATCCTCAGGAGG
GGATCCAGAAATTGTAATGCACAGTTTTAATTGTAGAGGGGAATTTTTC
>AY682547
CTGCTGTTAAATGGCAGTCTAGCAGAGGAAGAGGTAGTAGTTAGATCTAGAAATTTCTCGGACAATGCTAAAAACATAAT
AGTGCAACTAAAAGATCCTGTACAAATTAATTGTACAAGACCCAGCAACAATACAAGAAAAAGTATATCTATAGGACCAG
GGAGRGCATTTTATGCAACAGGAGATATAATAGGAGATATAAGACARGCACATTGTAACCTTAGTGGAGCAGACTGGACT
AAAACTTTAGAACAGATAGTTAAAAAATTAMAAGAACAATATAAT---AAGACAATAGTCTTTAAGCAATCATCAGGAGG
AGACCCAGAAATTAYAATGCACAGTTTTAATTGTGGAGGGGAATTTTTC
>AY945710
CTGCTGTTAAATGGCAGTTTAGCAGAAGAAGAGGTAATGATTAGATCTAGCAATTTCTCGGACAATACTAAAGTCATAAT
AGTACAGCTGAATGAATCTGTACAAATTAATTGTACAAGACCTAACAACAATACAATAAAAGGTATACATATAGGACCAG
GGCAAGCATGGTATACAACAGGACAAATAATAGGAGATATAAGAAAAGCACATTGTAACCTTAGTAGCACAAATTGGAAT
AACACTTTAAAACAGATAGTTAAAAAATTAAGAGAACAATTTAGAAATAAAACAATAGTCTTTAAGCAATCCTCAGGAGG
GGACCCAGAGATTACAATGCTCAGTTTTAATTGTGGAGGGGAATTTTTC
>DQ823362
TTACTGTTAAATGGCAGTCTAGCAGAAGGGGACATAGTAATTAGATCTGAAAATTTCACAGACAATGTTAAGACCATAAT
AGTACAGCTGAATGAATCTATAACAATTAATTGTACAAGACCCAACAACAATACAAGAAAAGGTATACATATAGGACCAG
GAGGGACATTTTTTGCAACAGGAGCTATAATAGGAAACATAAGACAAGCACATTGTAACCTCAGTAGGGCACAATGGAAT
AAAACTTTAGAACAAATAGTTATAAAATTAGGAAAACAATTTAACAGTACAATAATCTTTGATCAACAACCCCCAGGAGG
GGACCCAGAAATTTTAATGCACACTTTTAATTGTGGAGGGGAATTTTTC
>EF363127
CTGCTGTTAAATGGTAGTCTAGCAGAAGAAGAGGTAATAATTAGATCTGCCAATATCACAGACAATACTAAAACCATAAT
AGTACATCTGAACAACTCTGTAGGAATTACATGTACAAGACCCGGCAACAATACAAGACAAAGTATACATATAGCACCAG
GAAGAGCATTTTATGCAACAGGTGCAATAACAGGAAATATAAGAAAAGCACATTGTAACATTAGTATAGTAAGTTGGAAT
GACACCTTAAAACAGGTAGTTGAAAAATTACAAGAACACTTCCCAAATAAAACAATAGCCTTTAAAAATTCCTCAGGAGG
AGACCCAGAAATTGTAATGCACAGGTTTAATTGCGGAGGGGAATTTTTC
>AY331296
CTACTGTTAAATGGCAGTCTAGCAGAAGAAGAGGTAGTAATTAGATCTGAAAATTTCACGAACAATGCTAAAACCATAAT
AGTTCAGCTGAACGAATCTGTAATAATTAATTGTACAAGACCCAACAACAATACAAGAAAAAGTATAAATATAGGGCCAG
GAAGAGCATTTTATGCAACAGGAGATATAATAGGAGATATAAGACAAGCACATTGTAATATTAGCGAAAAAGCATGGAAT
AAAACTTTAAAACAGATAGTTACAAAATTAAGAGAACAATATGAGAATAAAACAATAGTCTTTAATCAATCCACAGGAGG
GGACCCAGAAATTGTAATGCACACTTTTAATTGTGGAGGGGAATTTTTC
>AY563170
CTACTGTTAAATGGTAGTCTAGCAGAAGAAGAGATAATAATTAGATCTAAAAATATAACAGACAATACCAAAACAATAAT
AGTACACCTTAATGAATCTGTAGAAATTAATTGCACGAGACCCAACAATAATACAAGAGAAAGTATAAGGATAGGACCAG
GACAAACATTCTATGCAACAGGAGACATAATAGGAGATATAAGAGAAGCACATTGTAATATTAGTACAACAGCATGGAAT
AAAACTTTACATGAATTAAGTAAAAAATTAAAAAAGCTCTTCCCTAATAAAACAATACAATTTACAAACCACTCAGGAGG
GGACCTAGAAATTACAACACATAGCTTTAATTGTAGAGGAGAATTTTTC
>AY727522
CTACTGTTAAATGGTAGTCTAGCAGAAGAAGAAATAGTAATTAGATCTAAAAATATATCAGACAATGTCAAAACAATAAT
AGTACATCTTAAGGAACCTGTAGAAATTAATTGTACGAGACCTAACAATAATACAAGAGAAAGTATAAGGATAGGACCAG
GACAAACATTCTATGCAACAGGAGACATAATAGGAGATATAAGACAAGCACATTGTAACATTAGTAAAGCAGCATGGAAT
AAAACTTTACAAGAAGTAAGTACAAAATTAGCAGAGCACTTCCCTAATAAAACAATAAAATTTACAAAGAGCTCAGGAGG
GGACATAGAAATTACAACACATAGCTTTAATTGTATGGGAGAATTTTTC
>AF443088
CTACTGTTAAATGGTAGTCTATCAGAAGAAGGGATAGTAATTAGGTCTGAAAATATAACAAACAATGCTAAAACAATAAT
AGTGCATCTTAATGAATCTGTAGAAATCGTGTGTACAAGGCCCGGCAATAATACAAGAAGAAGTGTGAGGATAGGACCAG
GACAAACATTCTATGCAACAGGAGACATAATAGGAAATATAAGACAAGCACATTGTAACATTAGTAAAACTAAATGGAAT
AAGACCTTGAGCAGGATTGGGGAAAAATTAAAGGAACACTTCCCTAATAAAACCATAAGATTTAACTCATCTGCAGGAGG
GGACTTAGAAATTACAACACATAGCTTTAACTGTAGAGGAGAGTTTTTC
>AY967806
CTACTGTTAAATGGTAGCCTAGCAGAAGGAGAGATAATAATTAGATCTGAAAATCTGACAAACAATGTCAAAACAATAAT
AGTGCATCTTAATCAATCTGTAGAAATTGTCTGTACAAGACCCAACAATAATACAAGAACAAGTATAAGGATAGGACCAG
GACAAACATTCTATGCAACAGGAGAAATAATAGGAGACATAAGACAAGCACATTGTAACATTAGTGAAGCTAAATGGAAT
GAAACTTTACAAAGGGTAGGTGAAAAATTAGCAGAACACTTCCCTAATAAAACAATAAACTTTACATCATCCTCAGGAGG
GGACCTAGAAATTACAACACATAGCTTTAATTGTAGAGGAGAATTTTTC
>AY713417
CTATTGTTAAATGGTAGTATAGCAGAAGATGAGACAATAATTAGATCTGAAAATCTGACAAATAATGCCAAAATAATAAT
AGTACAGCTTAATGAACCTGTAGAAATTAATTGTACAAGACCCAACAATAATACAAGACAAAGTATAAGGATAGGACCAG
GACAAACATTCTATGCAACAGGAGAAATAATAGGAGATATAAGACAAGCACATTGTAACATTAGTGGAGACAGATGGAAT
AAGACTCTAGAAAATGTAAAGGAAAGATTACAAAAGCAATTCCCTAATAAAACAATACTATTTGCACCATCCTCAGGAGG
GGACCTAGAGATCACAACACATAGCTTTAATTGTAGAGGAGAATTTTTC
>DQ207941
CTACTGTTAAATGGTAGCCTAGCAGAAGAAGAGATAATAATTAGATCTGAAGATATAAACAACAATGCCAAAATAATAAT
AGTACATCTTAATGTATCTGTAGAAATTAATTGCACAAGACCCGGCAATAATACAAGACAAAGTATAAGGATAGGACCAG
GACAAACATTCTATGCAAGAGGAGACATAATAGGAGATATAAGACAGGCACATTGTAACATTAATGAAAATAAATGGAAT
ACAACTTTACAAAAGGTAGCTGAAAAGTTAAAGAAATACTTCCCTAATAAAACAATAGCATTTAACTCGTCCTCAGGAGG
GGACCTAGAAATTACAACACATAGCTTTAATTGTGGAGGAGAATTTTTC
>AY255824
CTACTGCTAAATGGTAGTCTAGCAGAAAAAGAGATAGTAGTTAGATCTGAAAATCTGACAAACAATGCCAAAATAATAAT
AGTACATCTTAAAAACCATGTAGAAATTGTGTGTACAAGGCCCAACAATAATACAAGGAAAAGTATGAGGATAGGACCAG
GACAAACATTCTATGCAACAGGAAGCATAATAGGAGATATAAGACAAGCATATTGTACCATTAATGGAATGAAATGGAAT
GAAACTTTACAAGGGGTAGGTGAAAAATTACAAAAACACTTCCCTAATAGAACAATAAGGTTTGAACCATCCTCAGGAGG
GGACCTAGAGGTTACAACACATAGCTTTAATTGTAGAGGAGAATTTTTC
>AY049708
CTACTGTTAAATGGTAGCCTAGCAGAAAAAGAGATAATAATTAGATCTGAAAATCTAACAAACAATGCCAAAACAATAAT
AGTACATCTTAATCAATCTGTAGAAATTGTGTGTACAAGACCCAACAATAATACAAGAAAAAGTATAAGGATAGGACCAG
GACAAATGTTCTATGCAACAGGAGACATAATAGGAGACATAAGACAAGCATATTGTAACATT---AGTAGTAACTGGAAT
GAAACTTTATATAATGTAAGTAAAAAATTAGCAGACCACTTCCCTAATAAAACAATAAACTTTACATCATCCTCAGGAGG
GGACCTAGAAATTACAACACATAGCTTTAATTGTAGAGGAGAATTTTTC
>AF457054
CTACTGTTAAATGGAAGCCTAGCAGAAGAAGAGATAATGATTAGATCTGAAAATATAACAAACAATGTCAAAACAATAAT
AGTACACCTTAATAAATCTATAGAAATTGTGTGTATAAGACCCGGCAATAATACAAGAAAAAGTGTAAGAATAGGACCAG
GACAAACATTTTATGCAACAGGTGACATAATAGGAGACATAAGAAAAGCATATTGTAACATTAGTAAAGAGAAATGGAAT
AATACTTTACAACAGGTAAGGAAAAAATTAGAAGAACACTTCCCTAACAACACAATAGAATTTAAGCCACACCCAGGAGG
GGATCCAGAAGTTGCAACACATAGCTTTAATTGTGGAGGGGAATTTTTC
>AB097871
CTACTGTTAAATGGTAGCCTAGCAGAAGAAGAGATAATAATTAGATCTGAAAATCTGACAGACCATTTCAAAACAATAAT
AGTACAACTTAATCAACCTGTAGAAATTGAATGTACAAGACCCAACAATAATACAAGAAAAAGTATAAGGATAGGACCAG
GACAAACATTCTATGCAACGGGAGAAATAATAGGAGACATAAGACAAGCACATTGTAACATTAGTAAACAAAAATGGAAT
GAAACTTTACAAAGGGTAGGTAGAAAATTAGCAGAACTCTTCCCTAATAGAACAATAGTATTTAACTCATCCCCAGGAGG
GGACCTAGAAATTGCAACACATAGCTTTAATTGTAGAGGAGAATTTTTC
>AY713413
CTACTGTTAAATGGTAGCCTAGCAGAAGAAGAGATAATAGTTAGATCTGAAAATCTGACAGACAATGTCAAAACAATAAT
AGTACATCTTAATGAATCTGTAGAGATTGTGTGTACAAGACCCAACAATAATACAAGAAAAAGTGTGAGGATAGGACCAG
GGCAAACATTCTATGCAACAGGAGCCATAATAGGAGATATAAGACAAGCACATTGTAACATTAGTACAATTAAATGGAAT
AAAACTTTACAAGGGGTAGAGAAAAAATTAAAAGAACACTTCCCTAATAAAACAATAGAATTTAAACCATCCTCAGGAGG
GGATCTAGAAATTACAACACATAGTTTTAATTGTAGAGGAGAATTTTTC
>AY713416
CTACTGTTAAATGGTAGTCTAGCAGAAGGAGAAATAATAATTAGATCTGAAAATCTGACAAATAATGCCAAAACAATAAT
AGTACATCTTAATGAATCTATAGAAATTGTGTGTGCAAGACCCAATAATAATACAAGAAAAAGTATGAGGATAGGACCAG
GACAAACCTTCTATGCAACAGGAGACATAATAGGAGATATAAGACAAGCACATTGTAACATT---AGTGGTAACTGGAAT
GCAACTTTAGAAAAGGTAAAAGGAAAATTACAAGAACACTTCCCTGGTAAAAATATAAGCTTTGAACCATCCTCAGGAGG
GGACCTAGAAATTACAACACACAGCTTTAATTGTAGAGGAGAATTTTTC
>AY713415
CTACTGTTAAATGGTAGCCTAGCAGAAGGAGAGATAATGATTAGATCTGAAAATCTGACAAACAATGCCAAAACAATAAT
AGTACACCTTAACCAATCTGTAGAAATTAGGTGTACAAGATACGCCAATAATACAAGAAAAAGTGTAAGAATAGGACCAG
GACAAACATTCTAT---ACAAATGACATAATAGGAGACATAAGACAAGCACATTGTAACATTAGTGGAGATAAATGGAAC
AGAACTTTACAACAGGTAGGAAAAAAATTAGCAGAACACTTCCCTAATAAAACAATAAAGTTTGAACCATCCTCAGGAGG
GGATCTAGAAATTACAACACATAGCTTTAATTGTAGAGGAGAATTTTTC
>AY734556
CTACTGTTAAATGGCAGCCTAACAGAAGAAGAGATAATAATTAGCTCTGAAAATATAACAGACAGTGCCAAAATAATAAT
AGTACATCTTAATGAGTCTGTACCAATTGTGTGTACAAGACCCAACAATAATACAAGAACAAGTATAAGGATAGGACCAG
GACAAGCATTCTATGCAACAGGAGACATAATAGGAGACATAAGACAAGCACATTGTAACATTAGTGAAAGCACATGGAAT
AAGACTTTACAATGGGTAGGAATAAAATTACGGGAATATGAACATTTTAATACAATAATATTTAATTCATCCTCAGGAGG
GGACTTAGAAATTACAACACACAGCTTTAATTGTGGAGGAGAATTTTTC
>AY563169
CTACTGTTAAATGGTAGTCTAGCAGCAAAAGAAATAATAATCAGATCTAAAAATATAACAGACAATACCAAAATAATAAT
AGTACATCTTAATGAATCTGTAGAAATTAATTGTACGAGACCCAACAATAATACAAGAACCAGTATAAGGATAGGACCAG
GACAAACATTCTATGCAACAGGAGAAATAATAGGAGATATAAGACAAGCACATTGTAACATTAGTAAAAAAGCATGGAAG
GAAACTTTACAAAAGGTAAGAAATAAATTAGCAGAGCACTTCCCTAATAAAACAATAAACTTTACAAAGCACTCAGGAGG
GGACCTAGAAATTACAACACATAGCTTTAATTGTAGAGGGGAATTTTTC
>AY795906
CTACTGTTAAATGGCAGTCTAGCAGAAGAAGAGATAGTAATTAGATCTGAAAATCTGACAGACAATGTCAAAACAATAAT
AGTACATCTTAAAAACCCTGTAGACATTAAGTGTACAAGGCCCAACAATAATACAAGGAAAAGTATGAGGATAGGACCAG
GACAAACATTCTATGCAACAGGAAGCATAATAGGAGATATAAGACAAGCACATTGTAACATTAGTGAAAAGAAATGGAAT
GACACCTTACAAGAGATAGGAAAAAAATTAAAAGAACACTTCCCTAATAAATCAATAAGGTTTGAGCCACACTCAGGAGG
GGACCTAGAAATTACAATGCATAGCTTTAATTGTAGAGGAGAATTTTTC
>DQ056405
CTACTGTTAAATGGTAGCCTAGCAGAAGAAGGGATAATAATCAGGTCTGAAAATCTGACAAACAATGCCAAAACAATAAT
AGTACATTTTAATGAATCTGTAGCAATTAACTGTACAAGACCCAACAATAATACAAGAAAAAGTATAAGGATAGGACCAG
GACAAACATTCTATGCAACAGGAGAAATAATAGGAGACATAAGACAAGCACACTGTAACATTAGTAAAAAAGCATGGAAT
GAAATCCTACAAAAGGTAAAGGAAAAATTAAAAGAACATTTCTCTGATAAAGAAATAAACTTTAACCATTCCTCAGGGGG
GGACCTAGAAGTTACAATGCACACATTTAATTGTGGAGGAGAATTTTTC
>DQ369991
CTCCTGTTAAATGGTAGCCTAGCAGAAGAAGAGATAATAATTAGATCTGAAAATCTGACAGACAATGGCAAAACAATAAT
AGTACACCTCAATGAAACT-ACAAAATCGTGTGTACAAGACCTGCCAATAATACAAGAAAAAGTATAAGGATAGGACCGG
GGCAAGCATTCTAT---GCACATGATATAATAGGGGACATAAGACAAGCACATTGTAACATTAGTAGAACAGAATGGAAC
AAAACTTTAGAAAGGGTAAAAAAGAAATTAGGAGAACACTTCCCTAATAAAACAATAAAGTTTAAACCACACTCAGGAGG
GGACCTAGAAGTTACAACACATAGTTTTAATTGCAGAGGAGAATTTTTC
>AB254141
CTACTGTTGAATGGTAGTTTAGCAGAAGAAGAGATAGTAATTAGAACTGAAAATCTAACAGACAATGCCAAAACAATAAT
AGTACATCTTACAACACCTGTACAAATTGTGTGTACAAGGCACAACAATAATACAAGAAAAAGTGTGAGGATAGGGCCAG
GACAAGCATTCTATGCAACAGGAGAAGTAATAGGAGATATAAGAGCAGCACATTGTAACATTAGTGAAGGGCTATGGAAT
CAAACTTTACACAATGTAAGTGAAAAATTCAGAGAGTACTTCCCTAATAAAATGAACTTCACACAACCCGCTGCAGGAGG
GGACTTAGAAATTACAACACATAGCTTTAATTGTAGAGGAGAATTTTTC
>K03454
CTGCTGTTGAATGGCAGTCTAGCAGAAGAAGAGGTCATAATTAGATCCGAAAATCTCACAAACAATGCTAAAAACATAAT
AGCACATCTTAATGAATCTGTAAAAATTACCTGTGCAAGGCCCTATCAAAATACAAGACAAAGAACACCTATAGGACTAG
GGCAATCACTCTATACTACAAGATCA---AGATCAATAATAGGACAAGCACATTGTAATATTAGTAGAGCACAATGGAGT
AAAACTTTACAACAAGTAGCTAGAAAATTAGGAACCCTTCTTAACAAAACAATAATAAAGTTTAAACCATCCTCAGGAGG
GGACCCAGAAATTACAACACACAGTTTTAATTGTGGAGGGGAATTCTTC
>AY371155
TTGCTGTTAAATGGCAGTCTAGCAGAAGAAGACATTATGATTAGATCTGAAAATTTCACAGACAATGTTAAAAACATAAT
AGTGCAGTTTAACACAACTATAAACATTACCTGTATAAGGCCTGGTAACAATACAAGAAAAAGTATACATTTCGGACCAG
GGCAGGCACTCTATGCAAATGAT---ATAATAGGAGACATAAGAAAAGCTCATTGTAATATTAGTGGAAAAGATTGGAAT
AACACTCTACAAGAGGTAGCTAGAAAATTAGGAAATCTCTATAAC---AAAACAATAAGTTTTAGACCATCCTCAGGAGG
GGACCCAGAAATTACAACACACAGTTTTAATTGTGGAGGGGAATTTTTC
>AF457090
CTGCTGTTGAATGGCAGTTTAGCAGAAGAAGAGACAATAATTAGATCTGAAAATCTTACAAATAATGCTAAAACTATCAT
AGTACAGCTTAACGAGTCTGTAACAATTAATTGTACAAGGCCCTCCAACAATACCAGACAGAGTATACGTATAGGACCAG
GGCAAGCCTTCTATACAACAGAA---GTAATAGGAAATATAAGACTAGCATTTTGTGAGATTAATGGAACAGAGTGGAAT
AAAACTTTACAACAGGTAGCTAAAAAATTAGGAAACCTTTTCCCCAACAAAACAATCATTTTTAAACCATCCTCGGGAGG
GGACCTAGAAATTACAACACACAGCTTTAATTGTAGAGGAGAATTTTTC
>DQ054367
CTGCTGTTAAATGGCAGTCTAGCAGAAAAGGAAATAATAATTAGATCTGAAAATCTCACAAACAATGCTAAAAACATAAT
AGTACAGCTTAATGTATCTGTACCAATTAAATGTGAAAGGCCCAACAACAATACAAGACGAGGTATACATATAGCACCAG
GACAAGCACTCTTTGCAACAACAAATGTAATAGGAGATATAAGAAGAGCACATTGTAATATCAGTAGCACAAAATGGAAT
GAAACTTTACAACAGTTAGCAAAAAAATTAGGAGACCTCTTTAACAAGACAGAAATAAATTTTAAGCCATCTTCAGGAGG
GGACCTAGAGATTACAACACACAGTTTTGTTTGTGGAGGGGAATTTTTC
>AJ488926
TTTCTATTAAATGGCAGTCTGGCAGAAGAAGAGATCGTGATTAGATCTGAAAATCTCACAGACAATACTAAAAACATAAT
AGTGCAGCTTAATGAAACTATAAACATTACTTGTATAAGGCCCAACAATAATACAAGAAGAAGTGTACATATAGGACCAG
GGCAAGCACTCTATACAACAAAT---GTAATAGGAGATATAAGACAAGCACATTGTAATATTAGTGGAGCAAAATGGAAT
AACACTCTACAAGAGGTAGCTAGAAAATTAGGAGCAGCTCTTAACACCACACAAATAATTTTTAAACCATCCTCAGGAGG
GGACCCAGAAATAACAACACACAGTTTTAATTGTGGAGGGGAATTTTTT
>AY253311
CTGCTGTTGAATGGCAGTTTAGCAGGAGAAGAGATAATAATTAGATCTGAAAATCTCACAAACAATGTTAAAACCATAAT
AGTACAGTTAAATGAGACTGTAAAAATTAATTGTACAAGGCCTAATAACAATACAAGAAAAGGTATACGTATAGGACCAG
GGCAAACATTCTTTACAGCAGAG---GTAACAGGAGATATAAGAAAAGCATATTGTAACATTAGTGGAGCAGAATGGGAT
AAAACTTTACAACAAGTAGCTACAAAACTAGGAGACCTTCTTAACAAGACAATAATAAATTTTAGTCCATCCTCAGGAGG
GGACCCAGAAATTACAACACATAGCTTTAATTGTGGAGGGGAATTTTTC
>AF484498
CTATTGTTAAATGGCAGTCTAGCAGAGGAAGAGATAATAATTAGATCTGAAAATCTCACAAATAATGCTAAAATCATAAT
AGTACAGCTTAATGAGTCTGTAGTAATTAATTGTACAAGGCCCTACAATAATACAAGAAAAGGCATACATGTGGGACCAG
GGCAAGCATTCTAT---ACAAATAACATAGTAGGAGATATAAGACAAGCACATTGTAACATTAGCAGAGCAAAATGGAAT
AAAACTCTAGAACAGGTAGCTAAAAAATTAAGCAGCCTTTTTAACCAGACAACAATAATATTTAGACCATCCTCGGGAGG
GGACCCAGAAATTACAACACACAGCTTTAATTGTAGAGGGGAATTTTTC
>AY795903
CTGTTGTTGAATGGCAGCCTAGCAGAAGAAGAAATAATAATTAGATCTGAAAATCTCGCAAATAATGTTAAAAACATAAT
AGTACAGCTTAATGAGTCTGTAACAATTAATTGTACAAGGCCCTACAATAATACAAGGCAAGGTGTACATATGGGACCAG
GGCGAGCACTCTATACAACAAAC---ATAATAGGAAATATAAGAAAAGCACATTGTACTGTTAGTAGAGACGAATGGAAT
AAAACTTTACAAAAGGTAACTAATAGATTAGAAAAACTTATTAGC---AAAACAGTAAAGTTTCAACCATCCTCAGGAGG
GGACCCAGAAATTACAACACACAGCTTTAATTGTGGAGGGGAATTTTTC
>AY795907
TTTCTGTTGAATGGCAGTCTGGCAGAAGAAGAGATAATAATTAGATCTGAAAATATCACAGACAATATTAAAACCATAAT
AGTGCAGCTAAATGAAACTATAAACATTACTTGTATAAGGCCCAACAACAATACAAGACAAGGTATACATATAGCACCAG
GGCAGGCACTCTATACAACAAAT---GTAATAGGAGACATAAGACAAGCACATTGTAATATTAGTGGAACACAATGGAAT
AACACTCTACAAAAGATAGCTAAAAAATTAGGAAAACTTTATAACAAAACAACAATAGTTTTTAAACCATCCTCAGGAGG
AGACCCAGAAATTACAACACACAGTTTTAACTGTGGAGGGGAATTTTTC
>EF633445
TTGCTGTTGAATGGCAGTCTAGCAGAAGAAGAGATCATAATTAGGTCTGAAAATCTCACAAACAATGCTAAAAACATAAT
AGTACAGCTTAATGCATCTGTAGAAATTAATTGTACAAGGCCCTACAACAATACAAGACAAAATACACAAATAGGACCAG
GGCAAACATTCTATGCAAGCAGGATGATAATAGGAGACATAAGACAAGCACATTGTAACATTAGTGAAGAAAAATGGAAG
AGAACTTTACAACAGGTAGCTATAAAATTAGGAAACCTTCTTAACAAAACAACAATAAATTTTAGACCACCCTCAGGAGG
GGACCCAGAAATTACATCACACAGTTTTAATTGTGGAGGGGAATTTTTC
>DQ189088
TCGTTGTTAAATGGTAGCCTAGCAGAAGAAGATATAATAATCAGATCTCACAATATCTCAGATAATGCAAAAACCATAAT
AGTACACCTTAATGAATCTGTACAGATTAATTGTACAAGACCTAACAACAATACAAGAAAAAGTATACACTTAGGACCAG
GACAAGCATTTTACGCAACAGGAGACATAATAGGAAACATCAGAAAGGCACATTGTAATGTTAGTGGAATGCAATGGAAT
ACAACGCTAGAACGGGTAAAGGCAAAATTAAAGCCTCTTTTCCCTAATGCAACAATTAAATTTAACTCATCCTCAGGAGG
GGACCTAGAAATTACAATGCATAGTTTTAATTGTAGAGGAGAATTTTTC
>AF077336
TTGTTGTTAAATGGCAGCCTAGCAGAAGAAGGTATAGTAATCAGATCTCAAAATATCTCAAATAATGCAAAAACCATAAT
AGTACACCTTAATGAATCTGTACAGATTAATTGTACAAGACCCAACAACAATACAAGGAAAGGTATACATTTAGGACCAG
GACAAACATTCTATGCAACAGGAGCAATAATAGGAGACATAAGAAAGGCACATTGTAACATTAGTGGAACACAATGGAAT
AACACTCTGGAGTATGTAAAGGCAGAATTAAAGTCGCATTTCCCTAATAATGCAATAAAATTTAACCAATCCTCAGGAGG
GGACCTAGAAATTACAATGCATAGTTTTAATTGTAGAGGAGAATTTTTC
>DQ358802
TTGTTGTTAAATGGCAGCCTAGCAGAGAAAGATATAATAATCAGATCTCAAAATATCTCAGATAATGCAAAAACCATAAT
AGTACACCTTAATGAATCTGTGCAGATTAATTGTACAAGACTCAACAACAATACGAGAAAAAGTATACGAATAGGACCAG
GACAAGCATTTTATGCAACAGGAGACATAATAGGAGACATCAGAAAGGCACATTGTAACGTTAGTGGAGCACAATGGAAT
AAAACGTTAGGAAGGGTAAGGGCAAAGTTAAAGTCTCATTTCCCTGATGCGGCAATAAAATTTAACTCATCCTCAGGAGG
GGACCTAGAAATTACAATGCATAGTTTTAATTGTAGAGGAGAATTTTTC
>DQ979023
CTGCTATTAAATGGCAGCCTAGCAGGAGAAGATATAATAATCAGATTTCAAAACATCTCAGATAATACAAAGACCATAAT
AGTACACCTTAATGAATCTGTACAGATTAATTGTACAAGACCCAACAACAATACAAGGAAAAGTATACGCATAGGGCCAG
GACAAGCATTCTATGCAACAGGTGATATAATAGGAGATATAAGAAAGGCACATTGTAACGTTAGTGGAGCACAATGGAAT
AAAACTGTAGAACGGATAAGTGCAAAGTTAAAGTCTTATTTCCCAAATAAAACAATACAATTTAACTCATCCTCAGGAGG
GGATCTAGAAATTACAATGCATAGTTTTAATTGTAGAGGAGAATTTTTC
>AF075703
TTGTTGTTAAATGGCAGCCTATCAGAAGGAGGTATAATAATCAGATCTCAAAATCTCTCAGATAATGCAAAAACTATAAT
AGTACACCTTAATGAATCTGTACAGATCAATTGTACAAGACCCAACAACAATACAAGAAAAAGTATACGTATAGGACCAG
GACAATCATTTTATGCAACAGGAGAAATAATAGGAGACATAAGAAAGGCACATTGTAACATTAGTGGAGAACAATGGAAT
AAAACTTTAGACCGAGTAAAGGCAGAGTTAAAGCTTCATTTTAAT---AAAACAATACAATTTAACTCATCCTCAGGAGG
GGACCTAGAAATTACAATGCATAGTTTTAATTGTAGAGGAGAATTTTTC
>AY371158
CTACTGTTAAATGGCAGCTTAGCAGAAAAAAATATAATAATTAGATCTGAAAATATCACAGATAATGCAAAAACCATAAT
AGTACAGTTTAATGAATCAGTAAAAATTAACTGTACAAGACCCAACAACAATACAAGAAAAAGTATACGTATAGGACCAG
GACAAGTATTTTATGCAACAGGTGAGATAATAGGAGACATAAGAAAGGCACATTGTACCATTAATGGAACACTGTGGAAT
GCAACTTTAAATAGGGTAGCTGCAGAGGTCAAAAACCTCACTAAT---ATTACAATAAAATTTGAGCCATCATCAGGAGG
GGACCTAGAAGTTACAACACATAGTTTTAGTTGTGGAGGAGAGTTTTTC
>AJ249237
CTACTGTTAAATGGCAGCCTAGCAGAAGAAAAGATGATAATTAGATCTGAAAATATCTCAGATAATACAAAAACCATAAT
AGTACAGTTTAAAAATCCTGTAAAAATTAATTGTACAAGACCCAACAACAATACAAGAAGAAGTATACATATAGGACCAG
GACGAGCATTCTATGCAACAGGTGAGATAATAGGAGATACAAGAAAGGCACATTGTAACATTAGTGAAAAACAGTGGTAT
GACACTTTAATAAAGATAGCTACAGAGTTCAAAGACCAATATAAT---AAAACAGTAGGGTTTCAACCATCAGCAGGAGG
GGATCTAGAAATTACAACACATAGTTTTAATTGTAGAGGAGAATTTTTC
>AF377956
CTACTGTTAAATGGCAGCCTAGCAGAAGGAGATATAGTAATTAGATCTGAAAATATCTCAGATAATGCAAAAACCATAAT
AGTACAGTTTAATAGATCTGTAGCAATTAACTGTACAAGACCCACCAACATTACAAGAAGAAGTATGCGTATAGGACCAG
GACGAGTATTTTATGCAACAGGTACCGTACTAGGAGATATAAGAAAGGCATATTGTACCATTAATGGAACACTGTGGAAT
AAAACTTTAGAAGGAGTAGCTAAAGAGGTCCAAAGCCACCTTAAT---AAATCAATAACATTTGCGCCATCATCAGGAGG
GGACCTAGAAGTTACAACACATAGTTTTAATTGTAGAGGAGAGTTTTTC
>AF084936
CTACTGCTGAATGGCAGTTTAGCAGAAAAAGATATCATAATTAGTTCTGAAAATATCTCAGACAATGCCAAAGTCATAAT
AGTGCACCTTAATAGGTCTGTAGAAATTAATTGTACCAGACCCAACAACAATACAAGAAGAAGTGTAGCAATTGGACCAG
GACAAGCATTCTATACAACAGGAGAAGTAATAGGAGACATAAGAAAGGCACATTGTAATGTTAGTTGGACAAAATGGAAT
GAGACGCTAAGGGATGTCCAGGCAAAACTACAGGAATACTTTATTAATAAGAGCATAGAATTTAACTCATCTTCAGGAGG
GGACCTAGAAATTACAACACATAGTTTCAATTGTGGAGGGGAATTTTTC
>AY371121
CTACTGCTGAATGGCAGTTTAGCAGAAGAAAAAATAAGAATTAGATCTGAAAATTTCACAGACAATACCAAAATCATAAT
AGTGCAGCTTAATGAAACTATAGAAATTGATTGTATCAGACCCAACAACAATACAAGAAAAAGTATAACATTCGGACCAG
GACAAGCGTTCTATGCAACAGGTGACATAATAGGAGGCATAAGACAAGCACATTGTAATGTTAGTAAGGCAAAATGGAAG
ACAATGTTAAAAAATGTCACAACACTTCTACATAAGAAATATAAT---AAGACCATAATCTTTAAGTCATCCGCAGGAGG
GGACCTGGAAATTACCACACATAGCTTCAATTGTAGAGGAGAATTTTTC
>AY586547
TTACTGCTGAATGGCAGCTTAGCAGAAAAAGAAATAATGATTAGATCTGAAAACCTCACAAACAATGCCAAAGTCATAAT
AGTGCAGCTTAATGAAACTATAGAAATTAATTGTACCAGACCCAACAACAATACAAGAAAAAGTATACGATTTGGACCAG
GACAAGCGTTCTATGCAACAGGTGACATAATAGGAGATATAAGACAAGCACATTGTGAGGTTAATGGAACAAAATGGAAT
GAGACACTACAGAAGGTAAAAGAAAAACTAAAGGAAAGCTACAACAAAAAGAACATAACATTTGAACAATCCACAGGAGG
GGACCTAGAAATTACAATGCATAGTTTTATCTGTAGAGGAGAATTTTTC
>AF450098
TTGCTACTAAACGGCAGTTTAGCAGAAGAAGAAATAATAATTAGATCTGAAAACATCACAGACAATACCAAAAACATAAT
AGTGCAGCTTAAGGAAGCTATAAACATTACATGTATCAGACCCAACAACAATACAAGAAAAAGTATAAGCTTCGGACCAG
GACAAGCGTTCTATGCAACAGGTGACATAATAGGAAATATAAGACAGGCATATTGTAATATTAATAGAACAGAATGGAAT
AATATGATAAATAATGTGTCTAAAAAACTAAAAGAAATCTTTAACAACAAGAGCATAACCTTTAACCCACCCTCAGGAGG
GGACTTAGAAATTACAACACATAGTTTTAATTGTAGAGGAGAATTCTTC
>AB287004
CTACTGCTGAATGGCAGTGTGACAGAGGAAGAAATAATAATTCAATCTGAAAATGTCACAGACAATAGTAAAGTCATAAT
AGTACAGTTTAATGATACTGTAGAAATTAATTGTACCAGACCCGGCAACAATACAAGAAGAAGTATAAGATTCGGACCAG
GACAAGCATTCTATGCAACAGGTGACATAATAGGAAACATAAGACAAGCACATTGTATTGTTAATGGAGAAAAATGGAAT
CAGGTGATACAAAAGGTCAAAACACATCTAGAGGAAATCTATAAT---AAGACCATAATCTTTAGCTCATCCGCAGGAGG
GGACCTAGAAATTACAACACATAGTTTCAATTGTAGAGGAGAATTCTTC
>AF061641
CTACTGCTGAATGGCAGTTTAGCAGAAGGAGAAATAATAATTAAATCAGAAAACATCACAGACAATACCAAAGTCATAAT
AGTGCAGCTTAATGAAACTGTAGAAATTACGTGTGTCAGACCCAACAACAATACAAGAAAAAGTATACACCTCGGGCCAG
GACAAGCGCTCTATGCAACAGGGGACATAATAGGAAATATAAGACAGGCACATTGTGATGTTAGTGGAAGAAATTGGAGT
AACATGATAGAGAAGGTAAAAGCACAACTAAGAAAAATCTTTAAC---AAGACCATAACCTTTGACTCATCTGCAGGAGG
GGACCTAGAAATTACAACACATAGTTTTAATTGTAGGGGAGAATTTTTC
>DQ168576
TTACTACTGAATGGCAGTGTAGCAGAAGAAGGAATAGTAATTAGAACTGAAAACACCTCAGACAATACCAAAATCATAAT
AGTGCAGCTTAATGACACTATAGAAATTAATTGCACTAGACCCAATAACAATACAAGAAAAGAGATAGGGATTGGACCTG
GACAGATGTTCTATGCAACAGGTGAAATAATAGGAAATATAAGACAAGCACATTGTAATGTAAGTGGGGAAAAATGGGGG
GACATGTCACAGAAAGTAAAAACAAAACTACAAGAGGTCTTTAAC---AAGAATATAACCTTTAACTCATCCTCAGGAGG
GGACCTAGAGATAACAACACATATTTTTAATTGTAGAGGGGAATTTTTC
>AY612637
TTGCTGCTGAACGGCAGTTTAGCAGAAGGGGAAATAATGATTAGATCTGAAAACATCACGAACAATGCCAAAAACATAAT
AGTACAGCTCAATGAAACTGTACCCATTACGTGTGCCAGACCCAGCAATAATACAAGAAAAAGTATAAGATTTGGACCAG
GACAAGCGTTCTATGCAACAGATGCCATAATAGGAGATATAAGACAAGCACATTGTAATATTAGTAGAATAAGATGGGAA
AATATGAAACAAAATGTAACTGCAAAACTAGAAAAAATATTT---AAAAAGAACATAACCTTTAACCCACCTGCAGGAGG
GGACTTAGAAATTACAACACATAGTTTTATTTGTAGAGGAGGATTTTTT
>AF061642
CTACTACTGAATGGCAGTTTAGCAGAAGGAAAAATAAAAGTTAGATCTGAAAATTTCACAGACAATACCAAAGTCATAAT
AGTACAGCTTAATAAAACTGTAGAAATTAATTGTACCAGACCCAACAACAATACAATGAAAAGGATAGGAATTGGACCAG
GACAAACGTTCTATGCAACAGGTGCCATAATAGGAGACATAAGACAAGCACATTGTAATGTTACTAAAAGAAAATGGAAA
GAGGCCTTACAGAATGTCGCTGCAGAACTAGGGAAAATCTTTAATAAGAGCAACATAACCTTTAACTCATCTGCAGGAGG
GGACCTAGAAATTACAACACATAGTTTCATTTGTAGAGGAGAGTTTTTC
>AF190127
CTGTTGTTAAATGGAAGCCTAGCAGAAGTGGAGGTAATAATTAGATCTAAAAATATTACAGATAATACCAAAAACATAAT
AGTACAGTTAAATGAACCTGTACAAATTAACTGTACCAGAACAGGCAATAATACGAGAAAAAGTATACGTATAGGGCCAG
GACAAGCATTCTATGCAACAGGTGACATCATAGGAGATATAAGACGAGCATATTGTAATATTAGTGGAAAACAATGGAAT
GAGACCTTACACAAGGTAATCACCAAATTAGGAAGCTACTTTGACAATAAAACAATAATTTTACAACCACCCGCAGGAGG
GGATATAGAGATTATAACACATAGTTTTAATTGTGGAGGAGAGTTTTTC
>AF190128
CTGCTATTAAATGGAAGCCTAGCAGAAGGACAGGTCATAATTAGATCTAAAAATATCTCAGACAATACCAAAAACATAAT
AGTACAGCTTGATAGTCCTATAGAAATTACCTGTACCAGACCTAACAATAATACAAGAAAAGGTATACATTTCGGGCCAG
GGCAAGCATTCTATGCAACAGGTGATATCATAGGAAACATAAGACAAGCACATTGTAATGTTAGTGAAGAGAAATGGAAT
AAGACTTTACAACAGATAGCTACACAATTAAGTAAATACTTTGTCAATAGAACATTAATTTTTAAACCACACTCAGGAGG
GGACCTGGAAGTTACAACACATAGTTTTAACTGTAGAGGAGAATTTTTC
>AF005496
CTGCTATTAAATGGAAGCCTAGCAGAAGAACAGATCATAATTAGAACTAAAAATATCTCAGACAATACCAAAAACATAAT
AGTACAGCTTAAGACACCAGTAAACATTACATGTACCAGGCCTAACAATAATACGAGAACAAGTATACATTTAGGGCCAG
GACGAGCATTCTATGCAACAGGTGACATCATAGGAGATATAAGACAAGCACATTGTAATATTAGTAGAACAGACTGGAAT
AAGACTTTACACCAGGTAGTTACACAATTAGGAATACACTTGAACAATAGAACAATAAGCTTTAAGCCAAACTCAGGAGG
GGACATGGAAGTTAGAACACATAGTTTTAATTGTAGAGGAGAATTTTTC
>EF614151
CTACTGCTAAATGGTAGTATAGCGGAAAAAGAAGTAATAATTAAATCCAAAAATATCTCAGACAATGCTAAGACCATAAT
AGTACAGCTTAACCAAACTGTAGAAATCAATTGTACCAGACCCGCCAACAATACAAGAAAGGGTATACCCATAGGACCAG
GGCAAGTGCTATATGCAACAGGTGCAGTAATAGGAAACATAAGACAAGCACATTGTAACATTAGTGGAGTAAAATGGAAT
AATACTTTACATAAAGTAGCTGAAGAATTAAGAGAACAAGAACACTTTAAGATAGTCTTTGCACCAGCAAATTCAGGAGG
GGACATAGAAATTATGATGCATACTTTTAATTGTGGAGGAGAGTTTTTC
>AF082394
CTACTGCTAAATGGCAGTATAGCAGAAGGAGACATAATAATTAGATCTGAAAACATCTCAGACAATGCCAAAAACATAAT
AGTACAACTTAATAAAACTGTAGAAATTGTGTGTTACAGACCTAATAACAATACAAGGAAAGGTATACACATGGGACCAG
GACAAGTGCTCTACGCAACAGGAGAAATAATAGGAAATATAAGAGAAACACATTGTAACATTAGTGAAAGAGATTGGAGT
AACACTTTACGTAGAGTAGCTACAAAACTAAGAGAACACTTTAAT---AAAACAATAAACTTTACATCACCCTCAGGAGG
GGATATAGAAATTGTGACACATAGTTTTAATTGTGGAGGAGAATTTTTA
>AJ249235
TTGCTATTAAATGGCAGCCTAGCAGAAGAAGAGATAATTATTAGGTCTGAAGATATTACAAAGAATACAAAAAACATAAT
AGTACAGCTTAATGAAGCTGTAGAAATTAATTGTACAAGGCCAAGCAACAATACAAGAAAAAGTATACATATAGGACCAG
GAAGAGCATTCTATGCAACAGGTGACATAATAGGAGATATAAGGCAGGCGCATTGTAACATTAGCGGAGGACAGTGGAAT
AAAACTGTAAACCAAGTAAAGAAAGAATTAGGAAAACACTTTAAC---AAAACAATAATATTTCAACCATCCTCAGGAGG
GGACCCACAAGTCACAAGGCACATTTTTAACTGTAGAGGAGAATTTTCC
>AJ249239
CTGCTGTTAAATGGCAGCCTAGCAGAAGAAGAGATAATAATTAGGTCTGAAAATATTACAGATAATACAAAAAACATAAT
AGTACAGCTTAATGAAACTGTACAAATTAATTGTACAAGGCCAAACAACAATACAAGAAAAAGTATACATATGGGACCAG
GAAAAGCATTCTATACAACAGGTGATATAATAGGAGATATAAGACAGGCACATTGCAACATTAGTGGAGAAAAATGGAAC
ATGACTTTAAGCAGAGTAAAGGAAAAGCTAAAAGAACATTTTAAGAATGGAATAACATTTAAACCACCAAACCCAGGAGG
AGACCCAGAAATTCTAACGCACATGTTTAATTGTGCAGGAGAATTTTTC
