# Supplementary material for: Evolutionary and Structural Features of the C2, V3 and C3 Envelope Regions Underlying the Differences in HIV-1 and HIV-2 Biology and Infection
Source: PLoS One. 2011 Jan 20;6(1):e14548. doi: 10.1371/journal.pone.0014548 (PMC3024314; doi:10.1371/journal.pone.0014548)
Supplement: Alignment S2 — Alignment of HIV-2 sequences used as a Control for the Portuguese HIV-2 dataset. Each sequence is identified by the corresponding GenBank accession number. (0.02 MB TXT) [file pone.0014548.s011.txt]

>D00835
TTTGGCTTTAATGGCACCAGAGCAGAGAATAGAACATATATCTATTGGCATGGTAAAGAT
AACAGAACTATCATCAGTTTAAACAAGCATTATAACCTCTCTATGTATTGTAGGAGGCCA
GGAAATAAGACAGTGGTGCCAATAACACTTATGTCAGGGCAAAGATTTCACTCCCGGCCA
ATTAATAAAAGGCCCAGGCAAGCATGGTGCTGGTTCAAAGGCAACTGGACAGAAGCCATG
CAGGAGGTAAAGCAAACCCTTGCGGAGCATCCCAGGTATAAAGGAACCAAAAACATAACG
GATATTACCTTCAAAGCACCAGAAAGAGGTTCAGACCCAGAAGTGACATACATGTGGTCT
AACTGCAGA
>U05354
TTTGGCTTTAATGGCACCAGAGCAGAGAATAGAACATATATCTATTGGCATGGTAAAGAT
AACAGAACTATCATCAGTTTAAACAAGTATTATAACCTCTCTATGTATTGTAGGAGGCCA
GGAAATAAGACAGTGGTGCCAATAACACTTATGTCAGGGCAAAGATTTCACTCCCGGCCA
ATTAATAAAAGGCCCAGGCAAGCATGGTGCTGGTTCAAAGGCAACTGGACAGAAGCCATG
CAGGAGGTAAAGCAAACCCTTGCGGAGCATCCCAGGTATAAAGGAACCAAAAACATAACG
GATATTACCTTCAAAGCACCAGAAAGAGGTTCAGACCCAGAAGTGACATACATGTGGTCT
AACTGCAGA
>GQ485535
TTTGGCTTTAATGGCACTAGGGCAGAAAATAGAACATATATCTATTGGCATGGTAGAGAT
AATAGAACTATCATTAGCTTAAACAAGTATTATAATCTCACTATACATTGTAAGAGGCCA
GGAAATAAGACAGTTGTGCCAATAACACTTATGTCAGGGTTAATATTTCACTCCCAGCCG
ATTAATACAAGACCCAGACAAGCATGGTGCTGGTTTAAAGGCAATTGGACAGAAGCCATG
CAGGAAGTGAAACAGACCCTTGCGAAACATCCCAGGTATAAAGGAACCAATAACACAAGG
AATATTACGTTTAAAGGACCAGAAAGGGGCTCAGACGCAGAAGCGATGTATATGTGGACT
AACTGCAGA
>GU204944
TTTGGCTTTAATGGCACTAGAGCAGAAAATAGAACATATATCTATTGGCATGGTAGAGAT
AATAGGACTATCATTAGCTTAAACAAGTCTTATGAACTCATGATACATTGTAAGAGGCCA
GGAAACAAGACAGTTGTACCAATAACGCTTATGTCAGGATTAATATTTCACTCCCAGCCC
ATCAATAGAAGACCTAGGCAAGCATGGTGCTGGTTTAAAGGCAACTGGAGAGGAGCCATG
CAGGAGGTAAAGGAAACCCTTGCGAAACATCCCAGGTATAAAGGAACCAATGACACAAAG
AATATTACCTTTAGAGCACCAGGAAGTGGCTCAGACCCAGAAGTGGCATACATGTGGACT
AATTGCCAA
>U22047
TTTGGCTTTAATGGCACTAGGGCAGAAAATAGAACATATATCTATTGGCATGGTAGAGAT
AATAGGACTATTATCAGCTTAAATACACATTATAATCTCACAATGCATTGTAAGAGGCCA
GGAAATAAGTCAGTTTTGCCAATAACACTTAGGTCAGGGAGAGTGTTTCACTCCCGACCG
ATCAATGAAAGACCCAAGCAGGCATGGTGCTGGTTCGGAGGTGATTGGAAGAAAGCCATG
CAGGAGGTGAAACAAACCCTTGTGAAACATCCCAGGTATAGAGGAACCAACGACACACAG
AAAATTAACTTTACACAACCAGGAAAAGGTTCAGATGCAGAAGTGGTATACATGTGGACT
AACTGCAGA
>AF082339
TTTGGCTTTAATGGCACTAGGGCAGAAAATAGAACATATATCTATTGGCATGGTAGAGAT
AATAGAACTATCATCAGCTTAAACAAACATTATAATCTTACTATGCATTGTAAGAGGCCA
GGAAATAAGACAGTTGTACCAATAACACTTATGTCAGGGTTAATATTTCACTCCCAGCCA
ATCAATAAAAGACCCAGACAAGCATGGTGCTGGTTCAAAGGCGAATGGAGGAAAGCCATG
CAGGAGGTGAAGGAAACCCTTGTAAAACATCCCAGGTATAAAGGAACCAATGACACAAAC
CAAATTAACTTTACAAAACCAGGAAGAGGCTCAGATGCAGAAGTGGTATATATGTGGACT
AACTGCAGA
>J04498
CTTGGCTTTAATGGCACTAGGGCAGAAAATAGAACATATATCTATTGGCATGGTAGGGAT
AACAGAACTATTATCAGCTTAAACAAATATTATAATCTCACCATACTTTGTAGGAGACCA
GAAAATAAAACAGTTGTACCAATAACACTCATGTCAGGCCGCAGATTTCACTCCCAGAAG
ATCAATAAAAAACCCAGGCAAGCATGGTGCCGGTTCAAAGGCGAGTGGAGGGAAGCCATG
CAGGAGGTGAAACAAACCCTTGTAAAACATCCCAGGTATAAAGGAACCAATGACACAAAT
AAAATTAACTTTACAGCACCAGAAAAAGACTCAGACCCAGAAGTAGCATATATGTGGACT
AACTGCAGA
>AJ239000
TTTGGCTTCAATGGCACTAGGTCAGAGAATAGAACTTATATCTATTGGCATGGTAGAGAC
AATAGAACTATTATTAGCTTAAACAAATATTATAATCTCACTATATATTGTAAGAGGCCA
GGAAATAAGACAGTTGTACCAATAACATTTATGTCAGGGTTAGTATTTCATTCCCAGCCG
ATCAATAACAGACCCAGGCAAGCATGGTGCTGGTTCAAAGGCAAATGGAAGGAAGCCATG
CAGGAGGTGAAACAAACCCTTGCAAAACATCCCAGGTATAAGGGGACCAACGACACAAGC
AAGATTAACTTTATAGGACCAGGAAAAGGCTCAGACCCAGAAGTAGCATACATGTGGACT
AACTGCAGA
>GQ485524
TTTGGCTTTAATGGCACTAGGGCAGAAAATAGAACATATATCTATTGGCACCAAAAAAAG
AATAGAACTATCATCAGCTTAAACAAACATTTTAACCTTTCCATACATTGTAGGAGGCCA
GGAAATAAGACAGTTGTACCAATAACACTTATGTCAGGGTTAATATTTCACTCCCAGCCA
ATCAATAAAAGACCCAGGCAGGCATGGTGTTGGTTCAAAGGCAGATGGAAGGAAGCCATG
CAGGAGGTGAAGGAAACCATTGTAAAACATCCCAGGTACAGGGGGATCAAGAACACAGAG
AAGATTACCTTTACAGCACCAGGAAAAGGCTCAGACCCAGAAGTAGCATACATGTGGACT
AACTGCAGA
>AY509259
TTTGGCTTTAATGGCACTAGAGCAGAAAATAGAACATTTATCTATTGGCATGGTAGGGAT
AACAGAACTATCATCAGCTTAAACAAATATTATAATCTCACTATACATTGTAAGAGGCCA
GGAAATAAGACAGTGGTACCAATAACACTTATGTCAGGGTTAAGGTTTCACTCCCAGCCG
ATCAATAAAAGACCCAGACAAGCATGGTGTTGGTTCAAAGGTGAATGGAAGGGAGCCATG
CAGGAGGTGAAGGAAACCCTTGCAAAACATCCCAGGTATAAAGGAACCAATGAAACAAAG
AATATTAACTTTACAGCACCAGGAAAGGGCTCAGACCCAGAGGTGGCATACATGTGGACT
AACTGCAGA
>AY509260
TTTGGCTTTAATGGCACTAGAGCAGAAAATAGAACATTTATCTATTGGCATGGTAGGGAT
AACAGAACTATCATCAGCTTAAACAAGTATTATAATCTCACTATACATTGTAAGAGGCCA
GGAAATAAGACAGTGGTACCAATAACACTTATGTCAGGGTTAAGGTTTCACTCCCAGCCG
ATCAATAAAAGACCCAGACAAGCATGGTGTTGGTTCAAAGGTGAATGGAAGGGAGCCATG
CAGGAGGTGAAGGAAACCCTTGCAAAACATCCCAGGTATAAAGGAACCAATGAAACAAAG
AATATTAACTTTACAGCACCAGGAAAGGGCTCAGACCCAGAGGTGGCATACATGTGGACT
AACTGCAGA
>J03654
TTTGGCTTTAATGGCACTAGAGCAGAAAATAGAACATATATCTATTGGCATGGTAAAGAT
AACAGAACTATTATCAGCTTAAATAACTTTTATAATCTCACTATGCATTGTAAGAGGCCG
GGAAATAAGACAGTGTTACCAATAACATTTATGTCAGGGTTTAAGTTTCACTCCCAGCCA
ATCAATAAAAAACCCAGGCAAGCATGGTGTTGGTTCGAAGGCCAATGGAAGGAAGCCATG
CAGGAGGTGAAGGAGACCCTTGCGAAACATCCCAGATATAAAGGGAGGAGCCGCACAGAG
AATATTAAATTTAAAGCACCAGGGAGAGGCTCAGACCCAGAAGTAACATACATGTGGACT
AACTGCAGA
>EU580099
TTTGGCTTTAATGGCACTAGAGCAGAAAATAGAACATATATCTATTGGCATGGTAAAAAT
AACAGAACTATTATCAGCTTAAATAACTTTTATAATCTCACTATGCATTGTAAGAGGCCG
GGAAATAAGACAGTGTTACCAATA------ATGTCAGGGTTTAAGTTTCACTCCAAGCCG
ATCAATAAAAAACCCAGGCAAGCATGGTGTTGGTTCAAAGGCGAATGGAAGGAAGCCATG
CAGGAGGTGAAGGAGACCCTTGCGAAACATCCCAGATATAAAGGGAGGAGCCGCACAGAG
AATATTAAATTTAAAGCACCAGGAAGAGGCTCAGACCCAGAAGCAGCATACATGTGGACT
AACTGCAGA
>AY168925
TTTGGCTTTAATGGCACTAAAGCAAAAAATAGAACATATATCTATTGGCATGGAAAAGAT
AACAGGACTATCATCAGCTTAAACACATATAATAATCTCACTATATATTGTAAGAGACCA
GGAAATAAGACAGTGCAACCAATAACACTTATGTCAGGGTTAGTGTTTCACTCCCAGCCG
ATCAATACAAGACCCAGGCAAGCATGGTGTTGGTTCAAAGGCGATTGGCAGGGAGCCATG
CAGGAGGTGAAGCAAACCCTTGTGAAACATCCCAGGTATAAAGGAACCAATGAAACAAAG
AATATTAACTTTACAGCACCAGGGAGAGGCTCAGACCCAGAAGTGGCATACATGTGGACC
AACTGCAGA
>EU021092
TTTGGATTTAATGGCACAAGAGCAAAAAATAGAACATATGTCTATTGGCATGGAAGAGAT
AATAGGACTATCATCAGCTTAAATACATTTAATAATCTCACTGTATATTGTAAAAGACCA
GGAAATAAAACAGTGCAACCAATAACACTAATGTCAGGATTAATATTTCATTCACAGCCG
---AATACAAAACCAAGGCAAGCATGGTGTTGGTTCAGAGGAGATTGGCAGGGAGCAATG
CAGGAGGTGAGGCAAACCGCTGTGAAACATCCCAGGTATAAAGGAACCAATGATACAAGG
AATATTAACTTTACAGCACCAGGGAAAGGCTCAGACCCAGAAGTGGTATATATGTGGACA
AATTGCAGA
>GQ485522
TTTGGCTTTAATGGCACTAGAGCAGAAAATAGGACATATATCTATTGGCATGGGAAAGAT
AACAGAACTATCATCAGTTTAAATAAACATTATAATCTCTCTATACATTGTAAGAGACCA
GGAAATAAAACAGTGGTACCAATAACACTCATGTCAGGGCTAGTGTTTCACTCCCAGCCG
ATCAATAAAAGACCCAGGCAGGCATGGTGTTGGTTCAAAGGCAATTGGAAGGGAGCCATG
GAAGAGGTGAAGCGAACCCTTGTAAAACATCCCAGGTATAAAGGAACCAATGAGACAAAA
GATATTACCTTCGCAGCACCAGGAAAAGGCTCAGACCCAGAAGTGGCATACATGTGGACT
AATTGCAGA
>Z48731
TTTGGCTTTAATGGCACTAGAGCAGAAAATAGAACATATATCTATTGGCATGGTAAAGAT
AACAGAACTATCATCAGCTTAAATGCAAGTTATAATCTCTCCTTGCATTGTAAGAGGCCA
GGAAATAAAACAGTGGTACCAATAACACTTATGTCAGGATTAGTGTTTCATTCCCAGCCG
ATCAATAGAAGACCTAGGCAAGCATGGTGCTGGTTCAAGGGCAACTGGAGGAGAGCCATG
CAGGAGGTAAAGGAAACCATTATAAAACACCCCAGGTATAAGGGAACCAGTAACATAACA
AATATTACCTTCACGGCACCAGGAAAAGGCTCAGACCCAGAAGTAGCATACATGTGGACT
AACTGCAGA
>U05358
TTTGGCTTTAATGGCACTAGAGCAGAGAATAGAACATATATCTATTGGCATGGTAGAGAT
AACAGAACTATCATCAGCTTAAACAAGTATTATAATCTCACTTTGCATTGTAAGAGGCCA
GGAAATAAGACAGTAGTACCAATAACACTTATGTCAGGATTAGTGTTTCATTCCCAGCCG
ATCAATAGGAGACCTAAGCAAGCATGGTGCTGGTTCAAGGGCCAATGGAGAGAAGCCATG
GAGGAGGTAAAGCAAACCCTTAAAGAACATCCCAGGTATAAGAAATTCAATGTTACAAAT
AATATTACCTTTGAAGCACCAGGAAGAGGCTCAGACCCAGAAGTAGCATACATGTGGACT
AACTGCAGA
>U05359
TTTGGCTTTAATGGCACTAGAGCAGAGAATAGAACATATATCTATTGGCACAGTAGAAGT
AACAGAACTATCATCAGCTTAAACAAGTATTATAATCTCACTGTGCATTGTAGGAGGCCG
GGAAATAAGACAGTAGTACCAATAACACTTATGTCAGGATTAGTGTTTCACTCCCAGCCG
ATCAATAGAAGACCTAGGCAAGCATGGTGCTGGTTCAAGGGCAATTGGACGGAAGCCATG
CAGGAGGTGAAGCAAACCCTTGTAAAGCATCCCAGATATAGGGGAACCAATGACACAGGA
AACATTAACTTTACAGCACCAGGAAAAGGCTCAGACCCAGAAGTGGCATACATGTGGACT
AATTGCAGA
>EU980602
TTTGGCTTTAATGGCACTAGAGCAGAAAATAGAACATATATCTATTGGCATAGTAGAGAT
AACAGAACTATAATCAGCTTAAACAAACATTATAATCTCTCTATATATTGTAAGAGACCA
GGAAATAAAACAGTAGTACCTATAACACATATGCCAGGCTTAGTGTTTCATTCCCAGCCA
ATCAATACCAGACCTAGACAAGCATGGTGCTGGTTCAAAGGCAGATGGAAGGAAGCCATG
CAGGAGGTGAAGCAAACCATTGCAGAACACCCCAGGTATAGGGGAACCAATATTACAGAA
AAAATTAAATTTACAGCACCGGGAAAAGGTTCAGACCCGGAAGTGGCATACATGTGGACT
AACTGCAGG
>DQ870477
TTTGGCTTTAATGGCACTAGAGCAGAAAATAGAACATATATCTATTGGCATAGCAAAAGT
AACAGAACTATAATCAGCTTAAATAAGTATTTTAATCTCTCTATATTTTGTAAGAGACCA
GGAAATAAAACAGTAGTACCAATAACACTTATGTCAGGATTAGTGTTTCACTCCCAGCCA
ATCAATACTAGACCTAGACAAGCATGGTGCTGGTTCAAAGGCAGATGGAAGGAAGCCATG
CAGGAGGTGAAGCAAACCCTTGCAAAACACCCCAGATATAAGGGAACCAATAGCACAGAA
AAGATTAACTTTACAGCACCGGGAGAAAAATCAGACCCGGAAGTAGCATACATGTGGACT
AACTGCAGG
>DQ870483
TTTGGCTTTAATGGCACTAGAGCAGAAAATAGAACATACATTTATTGGCATAGTAAAGAT
AACAGAACTATAATCAGCTTAAACAAATACTATAATCTCTCTGTATATTGTAAGAGGCCA
GGAAATAAAACAGTAGTACCAATAACACTTATGTCAGGATTAGTGTTTCATTCCCAGCCA
ATCAATAACAGACCTAGACAAGCATGGTGCTGGTTCAAAGGCAGATGGAAGGAAGCCATG
CAGGAGGTGAAGCAAACCCTTGTAAAACACCCCAGGTATAAGGGAACCAATGACACAGAA
AAGATTAAGTTTATGGCACCGGCGAAAGGCTCAGACCCGGAAGTGACATACATGTGGACT
AACTGCAGG
>DQ870438
TTTGGCTTTAATGGCACTAGAGCAGAAAATAGAACATATATTTATTGGTATAGTAGAGAT
AACAGAACTATAATCAGCTTAAACAAACATTATAATCTTTCTATGTATTGTAAGAGACCA
GGAAATAAAACAGTAGTACCAATAACACTTATGTCAGGGTTAGTATTTCACTCCCAGCCA
ATCAATGAGAGACCTAGACAAGCATGGTGCTGGTTCAAAGGCAGATGGAAGGAAGCCATG
CAGGAGGTGAAGCAAACCCTTGTAAAACACCCCAGGTATAAGGGAACCAATGACACAGAA
AAGATTAAGTTTACGGCACCGGCGAAAGGCTCAGACCCGGATGTGACATACATGTGGACC
AACTGCAGG
>DQ870432
TTTGGCTTTAATGGCACTAGGGCAGAGAATAGAACATACATTTATTGCCATAGTAAAGAT
AACAGAACTATAATCAGCTTAAACAAACATTATAATCTCTCTATATATTGTAAGAGGCCA
GGAAATAAAACAGTAGTACCAATAACACTTATGTCAGGATTAGTATTTCATTCCCAGCCA
ATCAATAAGAGACCTAGACAGGCATGGTGCTGGTTCAAAGGCAAATGGAAAGAAGCCATG
CAGGAGGTGAAGGAAACCCTTGCAAGACATCCCAGGTATGGGGGAACCAATGACACAGGA
AAAATTAATTTTACAGCACCGGGAAAAGGTTCAGACCCGGAAGTGGCATACATGTGGACT
AACTGCAGG
>DQ870435
TTTGGCTTTAATGGCACTAGAGCAGAGAATAGAACATACATTTATTGGCATAGTAAAGAT
AACAGAACAATAATCAGCTTAAATAAACATTATAATCTCTCTATATATTGTAAGAGGCCA
GGAAATAAAACAGTAGTGGCAATAACACTTATGTCAGGATTAGTATTTCATTCCCAGCCA
ATCAATGCGAGACCTAGACAGGCATGGTGCTGGTTCAAAGGCAAATGGAAAGAAGCCATG
CAGGAGGTGAAGGAAACCCTTGCAAGACATCCCAGGTATGGGGGAACCAATGACACAGGA
AAAATTAATTTTACAGCACCGGGAAAAGGTTCAGACCCGGAAGTGGCATACATGTGGACT
AACTGCAGG
>DQ870455
TTTGGCTTTAATGGCACTAGAGCAGAGAATAGAACATATATTTATTGGCATGGTAGAGAT
AACAGGACTATAATCAGCTTAAACAAATATTATAATCTCTCTATATATTGTAAGAGGCCA
GGAAATAAAACAGTAGTACCAATAACACTTATGTCAGGATTAATATTCCATTCCCAGCCA
ATCAATACCAGACCTAGACAAGCATGGTGCTGGTTCAAAGGTAGGTGGAAAGAAGCCATG
CAGGAGGTGAAGCGAACCCTTGCAGAACACCCCAGGTATAAGAAAATCAATGGTACAGAA
AACATTAACTTTACAGCACCAGGAAAAGGCTCAGACCCGGAAGTGGCATATATGTGGACT
AACTGCAGG
>DQ870456
TTTGGCTTTAATGGCACTAGAGCAGAGAATAGAACATATATTTATTGGCATGGTAGAGAT
AACAGGACTATAATCAGCTTAAACAAATATTATAATCTCTCTATATATTGTAAGAGGCCA
GGAAATAAAACAGTAGTACCAATAACACTTATGTCAGGATTAATATTCCATTCCCAGCCA
ATCAATACCAGACCTAGACAAGCATGGTGCTGGTTCAAAGGTAGGTGGAAAGAAGCCATG
CAGGAGGTGAAGCGAACCCTTGCAGAACACCCCAGGTATAAGAAAATCAATGGTACAGAA
AACATTAACTTTACAGCACCAGGAAAAGGCTCAGACCCGGAAGTGGCATATATGTGGACT
AACTGCAGG
>DQ870474
TTTGGCTTTAATGGCACTAGAGCAGAAAATAGAACATATATTTATTGGCATCCTAGAGAT
AACAGAACTATAATCAGCTTAAACAAGTATTATAATCTCTCTATATTTTGTAAGAGGCCA
GGAAATAAGACAGTAGTACCAATAACACTTATGTCAGGATTAATATTTCATTCCCAGCCA
ATCAATAACAGACCTAAACAAGCATGGTGCTGGTTTAAAGGCATGTGGAGAGAGGCCATG
CAGGAGGTGAAGCAAACCCTTATAAAACACCCCAGGTATAAGGGAACCAATGGGACAGAA
AACATTACCCTTATGGCACCGGGAAAAGGTTCAGACCCGGAAGTGGCATACATGTGGACT
AACTGCAGG
>DQ870453
TTTGGCTTTAATGGCACTAGAGCAGAGAATAGAACATATATCTACTTGAAGAATGCAGTA
AACAAAACTATAATTAGCTTAAACAAATATTATAATCTCTCTATACATTGTAAGAGGCCA
GGAAATAAAACAGTAGTACCAATGACACTTATGTCAGGATTAATATTTCATTCCCAGCCA
ATCAATAACAGACCTAGACAAGCATGGTGCTGGTTCAAAGGCAGGTGGAAGGAAGCCATG
CAGGAGGTGAAGGAAACCCTTGCAGAACACCCCAGGTATAAGGGAACCAAGGACACAAAA
AACATTAACTTTACAGCACCGGGAAAAGGCTCAGACCCGGAAGTGGCATACATGTGGACT
AACTGCAGG
>DQ870471
TTTGGCTTTAATGGCACTAGAGCAGAAAATAGAACATATATTTATTGGCATGGTAAGGAT
AACAGGACTATAATCAGCTTAAACAAATGTTATAATCTCTCTATGCATTGTAAGAGGCCA
GGAAATAAAACAGTAGTACCAATAACACTTATGTCAGGATTAGTGTTTCATTCCCAGCCA
ATCAATAAAAGACCTAGACAAGCATGGTGCTGGTTCAAAGGCAGATGGAAGGAAGCCATA
CAGGAGGTGAAGCAAACCCTTGCAAAACACCCCAGATATAAGGGAACCAATGAGACAGAC
AAAATTAACCTTACAGCACCGGGAAAAGGCTCAGACCCGGAAGTGGCATACATGTGGAGT
AACTGCAGG
>DQ870465
TTTGGCTTTAATGGCACTAGAGCAGAAAATAGAACATATATTTATTGGCATGGTAGAGAT
AACAGGACTATAATCAGCTTAAACAAAGATTATGAACTCTCTATATTTTGTAGGAGGCCA
GGAAACAAAACAGTAGTACCAATAACACTTATGTCAGGATTAGTGTTTCATTCCCAGCCA
ATCAATGACAGACCTAGACAAGCATGGTGCTGGTTCAGAGGCGATTGGGAGAAAGCCATG
CAGGAGGTGAAGCAAACCCTTGCAGACCACCCCAGATATAAGGGAGACAGAAACACAGGA
AATATTACCTTTGCAGCACCGGGAAGAGGCTCAGACCCGGAAGTGACACACATGTGGACT
AACTGCAGG
>DQ870480
TTTGGCTTTAATGGCACTAGAGCAGAGAATAGGACATACATTTATTGGCATAGTAGGGAT
AACAGAACTATAATCAGCTTAAACAAATATTATAATCTCTCCATATATTGCAAGAGGCCA
GGAAATAAAACAGTACTACCAATAACACTTATGTCAGGATTAGTGTTTCATTCCCAGCCA
ATCAATACAAGACCTAGACAAGCATGGTGCTGGTTCAGAGGCGATTGGAAGGGAGCCATG
CAGGAGGTGAAGCGAACCATTGCAAAACACCCCAAGTATAAGGGAACCAATAACACAAAA
AGCATTAACTTTACAGCACCGGGAAAAGGCTCAGACCCGGAAGTGGCATACATGTGGATT
AACTGCAGG
>DQ870462
TTTGGCTTTAATGGCACTAGAGCAGAGAATAGAACATACATTTATTGGCATAGTAAAGAT
AACAGAACTATAATCAGCTTAAACAAATCTTATGATCTCTCCATATATTGTAAGAGGCCA
GGAAATAGAACAGTAGTACCAATAACACTTATGTCAGGATTAGTGTTTCATTCCCAGCCA
ATCAATACAAGACCTAAACAAGCATGGTGCTGGTTCAAAGGCAGATGGAAGGAAGCCATG
GAGGAGGTAAAGAAAACCCTTGTAAAACATCCCAGGTACAAAGGAACCAATAGTACAGGA
AACATTAGCTTTGCAGCACCGGGAAAAGGCTCAGATCCGGAAGCGGCATACATGTGGACT
AACTGCAGG
>DQ870468
TTTGGCTTTAATGGCACTAGAGCAGAGAATAGAACATACATTTATTGGCATAGTAAAGAT
AACAGAACTATAATCAGCTTAAACAAATCTTATGATCTCTCCATATATTGTAAGAGGCCA
GGAAATAAAACAGTAGTACCAATAACACTTGTATCAGGATTAGTGTTTCACTCCCAGCCA
ATCAATACAAGACCTAAACAAGCATGGTGCTGGTTCAAAGGCAGATGGAAGGAAGCCATG
GAGGAGGTAAAGAAAACCCTTGTAAAACATCCCAGGTACAAAGGAACCAATAGTACAGGA
AACATTAGCTTTGCAGCACCGGGAAAAGGCTCAGATCCGGAAGCGGCATACATGTGGACT
AACTGCAGG
>DQ870458
TTTGGCTTTAATGGCACTAGAGCAGAGAATAGAACATACATTTATTGGCATGGTAAAGAT
AACAGAACCATAATCAGCTTAAACAAATTTTATAATCTCTCTATATATTGTAAGAGGCCA
GGAAATAAGACAGTAGTACCAATAACACTTATGTCAGGATTAGTGTTCCATTCCCAGCCA
ATCAATAAAAGACCTAAACAAGCATGGTGCTGGTTCAAAGGCAAATGGAAGGAAGCCATG
GACGAGGTGAAGCAAACCCTTGTAAAACACCCCAGGTATAAAGGAACCAATGACACAAGG
AACATTAGCTTTGCAGCACCGGCACAGGGCTCAGACCCGGAAGTGGCATACATGTGGACT
AACTGCAGG
>DQ307022
TTTGGCTTTAATGGCACTAGAGCAGAAAATAGAACATACCTTTATTGGCATAGTAAAAGT
GACAGAACTATAATCAGCTTAAACAAATATTATAATCTCTCCATACATTGTAAGAGGCCA
GGAAATAAAACAGTAACACCAATAACACTTATGTCAGGATATAAGTTTCATTCCCGGCCA
ATCAATACAAGACCTAAACAAGCATGGTGCTGGTTCAAAGGCCGGTGGAAGGACGCCATG
CAGGAGGTAAAGAAAACCGTTGCAGAACATCCCAGGGCGGTA---ACCAAGGATCCAAAG
AACATTACCTTTGCAGCACCGGGAAAAGGCTCAGACCCGGAAGTAGAATACATGTGGACT
AACTGCAGG
>AF176770
TTTGGCTTTAATGGCACTAGAGCAGAGAATAGAACATATATCTATTGGCATGGTAGAGAT
AACAGAACTATCATTAGGTTAAACAAGTACTATAATCTCACTCTGCATTGTAAGAGGCCA
GGAAATAAAACAGTGGTGCCAATAACACTTATGTCAGGATTAGTGTTCCACTCCCAGCCA
ATTAATAAAAGGCCCAGGCAAGCATGGTGCTGGTTCAAAGGCAGATGGAGGGAAGCCATG
CAGGAGGTAAAGCAGACCATTGCGAAACATCCCAGGTATAAAGGAACCAATGACACAGGT
AAAATTAATTTTACAGCACCAGGGAAAGGGTCAGACCCAGAAGTGGCATACATGTGGACT
AACTGCAGA
>AF176768
TTTGGCTTTAATGGCACCAGAGCAGAGAATAGAACATATATCTATTGGCATGGTAGAGAT
AACAGAACTATCATCAGCTTAAACAAACATTATAATCTTACTCTGCATTGTAAAAGGCCA
GGAAATAAAACAGTGGTGCCAATAACACTTATGTCAGGATTAGTGTTCCACTCCCAGCCG
ATTAATCAAAGGCCCAGGCAAGCATGGTGCTGGTTCAAAGGCGAATGGAAGGAAGCCATG
CAGGAGGTAAAGCAGACCCTTGCAGAACATCCCAGGTATAAAGGAACCAATAACACAAGT
AAAATTAATTTTACAGCACCAGGGAAAGGCTCAGACCCAGAAGTGGCATACATGTGGACT
AACTGCAGA
>U05355
TTTGGCTTTAATGGCACAAGAGCAGAGAATAGAACATATATCTATTGGCATGGTAGAGAT
AACAGAACTATCATCAGCTTAAACAAATATTATAATCTCTCCTTGCATTGTAAGAGGCCA
GGAAATAAAACAGTAGTGCCAATAACACTTATGTCAGGATTAGTGTTTCACTCCCAGCCG
ATCAATACAAGACCTAGGCAAGCATGGTGCTGGTTCAAAGGCAAATGGAAGGAAGCCATG
CAGGAGGTAAAGGAAACCCTTGCCAAACATCCCAGGTATAAAGGAACCAATGACACAAAG
AAGATTAACTTTGCAGCACCAGGAAGAGGCTCAGACCCAGAGGTGGCATACATGTGGACT
AACTGCAGA
>L76739
TTTGGCTTTAATGGCACTAGAGCAGAAAATAGAACATATATCTATTGGCATGGTAGAGAT
AATAGAACTATTATCAGCTTAAACAAGTATTATAATCTCACTTTGCATTGTAAGAGGCCA
GGAAATAAGACAGTAGTACCAATAACACTTATGTCAGGGTTAGTGTTTCACTCCCAGCCA
ATCAATAGGAGACCTAGGCAAGCATGGTGTTGGTTCAGAGGCAAATGGAAGGAAGCCATG
CAGGAGGTGAAGGACACCCTTGTAAAACATCCCAGGTATAAAGGAACCAATGACACGAGA
AATATTAGTTTCGCAGCACAGGGAAAGGGCTCAGACCCAGAGGTGGAATACATGTGGACT
AACTGCAGA
>AJ001162
TCTGGCTTTAATGGCACTAGAGCAGAAAATAGAACATATATCTATTGGCATGGTAGAGAT
AATAGAACTATAATCAGCTTAAACAAATATTATAATCTCACTTTGCATTGTAAGAGGCCA
GGAAATAAGACAGTAACACCAATAACACTTATGTCAGGGTTAGTGTTTCACTCCCAGCCA
ATCAATACGAGACCTAGGCAAGCATGGTGTTGGTTCAGAGGCAAATGGAAGGAAGCCATG
CAGGAGGTGAAGGAAACCCTTGCAAAACATCCCAGGTATAAAGGAACCACTAACACAACG
AAAATTAACTTTACGGCACCAGGAAAAGGCTCAGACCCAGAAGTAGAATACATGTGGACT
AACTGCAGA
>M15390
TTTGGCTTTAATGGCACTAGAGCAGAGAATAGAACATATATCTATTGGCATGGCAGAGAT
AATAGAACTATCATCAGCTTAAACAAATATTATAATCTCAGTTTGCATTGTAAGAGGCCA
GGGAATAAGATAGTGAAACAAATAATGCTTATGTCAGGACATGTGTTTCACTCCCAGCCG
ATCAATAAAAGACCCAGACAAGCATGGTGCTGGTTCAAAGGCAAATGGAAAGACGCCATG
CAGGAGGTGAAGGAAACCCTTGCAAAACATCCCAGGTATAGAGGAACCAATGACACAAGG
AATATTAGCTTTGCAGCGCCAGGAAAAGGCTCAGACCCAGAAGTAGCATACATGTGGACT
AACTGCAGA
>J04542
TTTGGCTTTAATGGCACTAGAGCAGAAAATAGAACATATATCTATTGGCATGGTAAGGAT
AATAGGACTATCATTAGCTTAAACAAGTATTATAATCTCACAATGCATTGTAAGAGACCA
GGAAATAAGACAGTTGTACCAATAACACTTATGTCAGGGCGAAGGTTTCACTCTCGGCCA
TACAACAAAAAACCTGGGCAGGCATGGTGTTGGTTTCAAGGCAACTGGATAGAAGCCATG
CGGGAGGTGAAGCAAACCCTTGCAAAACATCCCAGGTACGGAGGAACAAATGATACAGGA
AAAATTAACTTTACGAAGCCAGGAATAGGTTCAGACCCAGAAGTGACATACATGTGGACT
AACTGCAGA
>GU204948
TTTGGCTTTAATGGCACTAGAGCAGAAAATAGAACATATATCTACTGGCATGGTAAAGAT
AATAGGACTATCATTAGCTTAAACAAGTATTATAATCTCACAATGCATTGTAAGAGACCA
GGAAATAAGACAGTAAGACCAATAACACTTCTGTCAGGACGAAGGTTTCACTCTCAG---
TACACAGTAAACCCTAAGCAGGCATGGTGCTGGTTTGAGGGCAACTGGACAGAAGCCATG
CAGGAGGTGAAGCAAACCCTTGCAAAGCATCCCAGGTACAAAGGAACCAAGAATATAACT
GGAATTAACTTTGCGAAGCCAGGAGCAGGCTCAGATCCAGAAGTAACATACATGTGGACT
AACTGCAGA
>U38293
TTTGGCTTTAATGGCACTAGAGCAGAAAATAGAACATATATCTATTGGCATGGTAGAGAC
AATAGGACTATCATTAGCTTAAACAAACATTATAATCTTACAATGCATTGCAAGAGACCA
GGAAATAAGACAGTTGTACCAATAACACTTATGTCAGGACATAGGTTTCATTCTCAGGCA
ATCAACAAAAAACCTAGACAGGCATGGTGCTGGTTTAAAGGCAACTGGAAAGGAGCCATG
CAGGAGGTGAAGCAAACCCTTGCAGGACATCCCAGGTACAAAGGAACCAATGATACGAGT
AAGATTAACTTTGTGAAACCAGGAGTAGGCTCAGACCCAGAGGTGACATACATGTGGACT
AACTGCAGA
>AF170031
TTTGGCTTTAATGGCACTAGGGCAGAAAATAGAACATATATCTATTGGCATGGTAAAGAT
AATAGAACTATCATTAGCTTGAACAAGCATTATAATCTCACAATACATTGTAAGAGGCCA
GGAAACAAGACAGTTGTACCAATAACACTTATGTCAGGGCTAATATTTCACTCTCAGCCA
ATCAATAAAAGGCCTAGGCAGGCATGGTGCTGGTTTAAAGGCAACTGGGAAGGAGCCATG
CAGGAGGTGAAGCAAACCCTTGCGAAACATCCCAGGTACAAAGGAACCAATGACACAAGC
AAAATCAATTTTGCGAAGCCAGGAGTAGGCTCAGACCCAGAAGTGACATACATGTGGACT
AACTGCAGA
>DQ213028
TTTGGCTTTAATGGCACTAGAGCAGAAAATAGAACATATATCTATTGGCATGGTAGAGAT
AATAGGACTATCATTAGCCTAAATAAATATTATAATCTCACAATGCATTGCAAGAGACCA
GGAAATAAGACAGTTGTACCAATAACACTTATGTCAGGATTAGTGTTTCACTCTCAGCCA
ATCAACACAAGGCCTAGGCAGGCATGGTGTTGGTTTAAGGGCAACTGGACAGGAGCCATG
CAGGAGGTAAAGCAAACCCTTATAGAACATCCCAGGTACAAAGGACCCAAAAATACAAGC
CAAGTTCGTTTTGAAAAACCAGGAGCAGGCTCAGACCCAGAAGTGGCATACATGTGGACT
AACTGTAGA
>AF170030
TTTGGCTTTAATGGTACTAGAGCAGAAAATAGAACATATATCTATTGGCATGGTAGAGAT
AATAGGACTATCATTAGTTTAAACAAGTATTATAATCTCACAATGCGTTGTAAGAGACCA
GGAAATAAGATAGTGGTGCCAATAACACTTATGTCAGGACTAGTGTTTCACTCTCAGCCA
ATCAACCAAAGGCCTAGGCAAGCATGGTGCTGGTTTGAAGGCAACTGGAAAGGAGCCATG
CAGGAGGTGAAGCAAACCCTTGCAAAACATCCCAAGCACAAAGGAGCCAATAATGCGGAA
ACGATTAAGTTTAGAGAACCAGGAAGAAACTCAGACCCAGAAGTGGCATACATGTGGACT
AACTGCAGA
>M30502
TTTGGCTTTAATGGCACTAGAGCAGAAAATAGAACATATATCTATTGGCATGGCAGAGAT
AATAGGACTATCATTAGCTTAAACAAGTATTATAATCTCACAATGCGTTGTAAGAGACCA
GGAAATAAGACAGTTTTACCAATAACACTTATGTCAGGATTAGTGTTTCACTCTCAGCCA
ATCAACACAAGGCCTAGGCAGGCATGGTGCCGGTTTGGAGGCAGATGGAGGGAAGCCATG
CAGGAGGTGAAGCAAACCCTTGTACAACATCCCAGATACAAAGGAATCAATGATACAGGG
AAAATTAACTTTACGAAACCGGGAGCAGGCTCAGACCCGGAAGTGGCATTTATGTGGACT
AACTGCAGA
>AF170034
TTTGGCTTTAATGGCACTAGAGCAGAAAATAGAACATATATCTATTGGCATGGTAAAAGT
AATAGAACTATCATTAGCTTAAACAAGTATTATAATCTCACAATGCATTGTAAAAGACCA
GGAAATAAGACAGTTGCACCAATAACACTTATGTCAGGGCTAGTGTTTCACTCTCAGCCA
ATCAACAAAAGGCCTAGGCAGGCATGGTGCTGGTTTGGAGGCAGGTGGAGGGAGGCCATG
CAGGAGGTGAAGCGAACCCTGACAAGACATCCCAGATACACAGGAACCAATGATACACAA
AAGATTAACTTTACAAAACACGGGAAAGGCTCAGACCCAGAAGTGATGTACATGTGGACT
AACTGCAGA
>AF170048
TTTGGCTTTAATGGCACTAGGGCAGAAAATAGAACATATATCTATTGGCATGGTAAAGAT
AATAGAACTATTATCAGCTTAAATACGTATTATAATCTCACTATGCATTGTAAGAGACCA
GGAAATAAGACAGTGGTACCAATAACACTTATGTCAGGGTTAGTGTTTCACTCTCAGCCA
ATCAACAAAAGGCCCAGACAAGCATGGTGCTGGTTCAAAGGCAATTGGACGGAAGCCATG
CAGGAGGTAAAGGAGACCCTTGCAAAACATCCCAGATATACAGGAACCAATGATACAAGT
CGCATTAACTTTACAAAACCAGGAATAGGCTCAGACCCAGAAGTGGCATACATGTGGACT
AACTGCAGA
>M30895
TTTGGCTTTAATGGCACTAGGGCAGAGAATAGAACATATATCTATTGGCATGGCAGAGAT
AATAGGACTATCATCAGCTTAAACAAGTATTATAACCTTTCTATACATTGTAAGAGACCA
GGAAACAAGACAGTTGTACCAATAACACTCATGTCAGGGTTAGTGTTTCACTCCCAGCCA
ATCAATACAAGACCTAGGCAAGCATGGTGCTGGTTCAAAGGCAAGTGGAGGGAAGCCATG
CAGGAGGTAAAGCAAACCCTTATAAAACATCCCAGGTATAAAGGAACCAACGACACAAAG
AATATTAACTTTACAAAACCAGGAAGAGGCTCAGACCCAGAAGTGGCATACATGTGGACT
AACTGCAGA
>AF170035
TTTGGCTTTAATGGCACTAGAGCAGACAATAGAACATATATCTATTGGCATGGCAGAGAT
AACAGGACTATCATCAGCTTAAACAAGTATTATAATCTTGCTATACATTGTAAGAGGCCA
GGAAACAAAACAGTTGTACCAATAACACTCATGTCAGGGTTAGTGTTTCACTCCCAGCCG
ATCAATAAAAGACCTAGGCAAGCATGGTGCTGGTTCAAAGGCAGGTGGAGGGAAGCCATG
GAGGAGGTGAAGCAAACCCTTACAAAACATCCCAGGTATAAAGGAACCAATGACACAAAG
AATATTACCTTTGCAAAACCAGGAAGAGGCTCAGACCCAGAAGTGGCATACATGTGGACT
AACTGCAGA
>AF170040
TTTGGCTTCAATGGCACTAGGGCAGAGAATAGAACATATATCTATTGGCATGGCAGGGAT
AATAGGACTATCATCAGCTTAAACAAGTATTATAATCTTACTATACACTGTAGGAGACCA
GGAAACAAGACAGTTGTACCAATAACACTCATGTCAGGGGCAAGGTTTCACTCCCGACCA
CTCAATAGAAAACCTAAGCAAGCATGGTGCTTCTTCGAAGGCGAGTGGAGGGAAGCCATG
CAGGAGGTGAAGCAAACCCTTGCAAAACATCCCAGGTATAAAGGAACCAATGACACAGAC
AAAATTAACTTTACAAAACCAGGAGCAGGCTCAGACCCAGAAGTGGAATACATGTGGACT
AACTGCAGA
>AF170045
TTTGGCTTTAATGGCACTAGGGCAGAAAATAGAACATATATCTATTGGCATGGCAAGGAT
AATAGGACTATCATCAGCTTAAACAAGTATTATAATCTCACTATACACTGTAAGAGGCCA
GGAAACAAGACAGTTGTACCAATAACACTCATGTCAGGGTTAGTGTTTCACTCCCAGCCA
ATCAATAAAAGACCTAGGCAAGCATGGTGCTGGTTCAAAGGCAGGTGGAAGGAAGCCATG
CAGGAGGTGAAGCAAACCCTTGTAAAACATCCCAGGTATACAGGAACCAACGACACAGCG
AAAATTGACTTTACAAAACCAGGAGCAGGCTCAGACCCAGAAGTGGCATACATGTGGACT
AACTGCAGG
>AF170032
TTTGGCTTTAATGGCACTAGAGCAGAAAATAGAACATATATCTATTGGCATGGTAGAGAT
AATAGGACTATCATTAGCTTAAACAAGTATTACAATCTCACGATACATTGTAAGAGACCA
GGAAATAAGACAGTTGTACCAATAACACTCATGTCAGGGTTGGTGTTTCACTCCCAGCCA
ATCAATAAAAGACCCAGGCAAGCATGGTGTTGGTTCAAAGGCCAGTGGAAGGAAGCCATG
CAGGAGGTGAAGCAAACCCTTATAAAACATCCCAGGTATAAAGGAACCAACAACACAGAC
CATATTAACTTTACAAAACCAGGAAGAGGCTCAGACCCAGAAGTAGCATACATGTGGACT
AACTGCAGA
>AF170047
TTTGGCTTTAATGGCACTAGGGCGGAAAATAGAACATATATCTATTGGCATGGTAGAGAC
AATAGGACTATCATTAGCTTAAACAAGTATTATAATCTCACCATACGTTGTAAGAGACCA
GGGAACAAGACAGTTGTACCAATAACACTCATGTCAGGATTAGTGTTTCACTCCCAGCCG
ATCAACACAAGACCCAGGCAAGCATGGTGCTGGTTCAAAGGCAAGTGGAAGGAGGCCATG
CAGGAGGTGAAGGAAACCCTTGCAAAACATCCCAGGTATACAGGAACCAACAAAACGGAG
AATATTACTTTTACAGCGCCAGGAAAAGGCTCAGACCCAGAGGTGGCATACATGTGGACT
AACTGCAGA
>U05356
TTTGGTTTTAATGGCACTAGGGCAGAGAATAGAACGTACATCTATTGGCATGGCAAAGAT
AATAGAACTATCATCAGCTTAAACACACATTATAATCTCAGTGTGCATTGTAAGAGACCA
GGAAATAAAACAGTTGTACCAATAACACTCATGTCAGGGTTAGTGTTTCACTCCCAGCCG
ATCAATATGAGACCTAGGCAAGCATGGTGCTGGTTCAAAGGCGAGTGGAAGGGAGCCATG
AAGGAGGTAAAGCAAACCCTTCTAGAACATCCCAGATATAAAGGAGCCACAAACATAAAC
AACATCCGCCTTGCGGAGCCAGGAAAAGGCTCAGATCCAGAAGTGGCATATATGTGGACT
AATTGCAGA
>GQ485536
TTTGGCTTTAATGGCACTAGGGCAGAAAATAGAACATATATCTATTGGCATGGCAGAGAT
AATAGGACTATCATAAGCTTAAACAAATATTTTAATCTTACTATGCATTGTAAAAGACCA
GGAAACAAGACAGTTGCACCAATAACACTTATGTCAGGGCTAGTGTTTCACTCCCAGCCG
ATTAATAAAAGACCTAGGCAGGCGTGGTGCTGGTTCAAAGGCAAGTGGAGGGAGGCCATA
CAGGAGGTGAAGCAAACCCTTGCAAACCATCCCAGGTATGGGGGAACCAAAAACGTAACT
AACATCACCCTAGAGGCGCCAAATAAAGGCTCAGATCCAGAAGTGACATACATGTGGTCT
AACTGCAGA
